# Supplementary material for: On the (limited) use of touchscreen-based behavioural and cognitive research with dogs: potential causes and future directions
Source: Anim Cogn. 2026 May 25;29(1):48. doi: 10.1007/s10071-026-02055-3 (PMC13331908; doi:10.1007/s10071-026-02055-3)
Supplement: Supplementary file 1 — Supplementary Material 1 [file 10071_2026_2055_MOESM1_ESM.xlsx]

## Sheet: scopus (1)
ID	Authors	Title	Year	DOI	Relevent	If_No_Why	Abstract	Author_Keywords	Index_Keywords
1	Kovács T.; Reicher V.; Csibra B.; Gácsi M.	More inattentive dogs benefit from repetitive but not permissive training	2024	10.1016/j.applanim.2024.106449	Yes		Dogs’ learning performance is influenced by various factors, including training style and post-learning sleep. Family dogs naturally display a large variation in their inattention and impulsivity, traits that can affect both their behaviour and learning outcomes. In this study, we conducted a complementary analysis on the dataset from Reicher et al. (2024) to investigate the effect of dogs' inatt…	Family dog; Impulsivity; Inattention; Learning; Memory consolidation; Training style	canid; detection method; memory; performance assessment; sleep; training
2	Liu S.; Wen Y.; Shan X.; Ma X.; Yang C.; Cheng X.; Zhao Y.; Li J.; Mi S.; Huo H.; Li W.; Jiang Z.; Li Y.; Lin J.; Miao L.; Lu X.	Charge-assisted stabilization of lipid nanoparticles enables inhaled mRNA delivery for mucosal vaccination	2024	10.1038/s41467-024-53914-x	No	Medicine	Inhaled delivery of messenger RNA (mRNA) using lipid nanoparticle (LNP) holds immense promise for treating pulmonary diseases or serving as a mucosal vaccine. However, the unsatisfactory delivery efficacy caused by the disintegration and aggregation of LNP during nebulization represents a major obstacle. To address this, we develop a charge-assisted stabilization (CAS) strategy aimed at inducing …		Administration, Inhalation; Animals; COVID-19; COVID-19 Vaccines; Dendritic Cells; Dogs; Female; Humans; Lipids; Liposomes; Lung; Lung Neoplasms; Mice; Mice, Inbred BALB C; Nanoparticles; RNA, Messenger; SARS-CoV-2; SARS-CoV-2 variants; Swine; Vaccination; aspartic acid; carboxyl group; carboxylic acid; cre recombinase; cysteine; elasomeran; gamma interferon; glycerophosphoethanolamine; lipid; li…
3	Tremori T.M.; Everson M.A.; Santeramo J.; Gomes L.B.; Reis S.T.J.; Ribas L.M.; Massad M.R.R.; Rocha N.S.	A tool for detection of the connection between domestic violence and companion animal mistreatment in Botucatu, São Paulo, Brazil; [Ferramenta para detecção da conexão de violência doméstica e maus-tratos a animais de companhia em Botucatu, São Paulo, Brasil]	2024	10.11606/issn.1678-4456.bjvras.2024.215417	No	humans	There is a well-established link intersecting animal cruelty and interpersonal violence that suggests domestic violence can be an indicator of pet mistreatment and other forms of aggression. In Brazil, despite the high rate of domestic violence, there has been little research on the link between domestic violence and animal cruelty. This study aims to propose a tool for detecting animal cruelty i…	Animal abuse; Animal behavior; Animal cruelty; Link theory	aggression; animal abuse; animal behavior; animal experiment; animal model; article; Brazil; cat; clinical evaluation; clinical examination; dog; domestic violence; epidemiology; female; incident report; nonhuman; pet animal; physical violence; police; questionnaire; veterinarian; victim
4	Mittly V.; Fáy V.; Dankovics N.; Pál V.; Purebl G.	The role of dog therapy in clinical recovery and improving quality of life: a randomized, controlled trial	2024	10.1186/s12906-024-04538-7	No	Therapy dogs with human benefit	Background: Any illness places a significant burden on patients, including deterioration in quality of life. Animal assisted therapy may be helpful in the rehabilitation process and in the treatment of patients to alleviate this phenomenon. Methods: A randomized, controlled research was conducted in 2019 and 2020 in a rehabilitation center in Budapest. In our study, the control and experimental g…	Animal assisted intervention; Dog therapy; Hungary; Quality of life; Rehabilitation	Adult; Aged; Animal Assisted Therapy; Animals; Anxiety; Depression; Dogs; Female; Humans; Male; Middle Aged; Quality of Life; adult; aged; anxiety; apathy; aphasia; Article; Beck Depression Inventory; bipolar disorder; cognitive behavioral therapy; cognitive therapy; comorbidity; controlled study; depression; dog; electrotherapy; exercise; female; follow up; human; intervertebral disk hernia; lam…
5	Wingfield C.; van Hoef R.; Connell L.	A Linguistic–Sensorimotor Model of the Basic-Level Advantage in Category Verification	2024	10.1111/cogs.70025	No	Humans	People are generally more accurate at categorizing objects at the basic level (e.g., dog) than at more general, superordinate categories (e.g., animal). Recent research has suggested that this basic-level advantage emerges from the linguistic-distributional and sensorimotor relationship between a category concept and object concept, but the proposed mechanisms have not been subject to a formal co…	Basic level; Categories; Concepts; Linguistic distributional; Sensorimotor	Concept Formation; Humans; Linguistics; concept formation; human; linguistics; physiology
6	Vargas Garcia A.P.; Reis L.A.; Ribeiro B.R.M.; Nunes C.B.; de Paula A.M.; Cassali G.D.	Comparative evaluation of collagen modifications in breast cancer in human and canine carcinomas	2024	10.1038/s41598-024-79854-6	No	Physiology	New diagnostic and therapeutic approaches have been increasingly demanded due to the high morbidity and mortality associated with breast cancer. Recently, changes in the collagen fibres in mammary neoplasms have been shown to provide information that can be helpful for more accurate diagnosis. We aimed to conduct a comparative analysis of the tumour stroma in human and canine mammary neoplasms to…	Breast cancer; Collagen alignment; Collagen fibre; Matrix remodelling; Tumour microenvironment; Tumour-associated stroma	Animals; Breast Neoplasms; Collagen; Dog Diseases; Dogs; Female; Humans; Mammary Neoplasms, Animal; Middle Aged; Prognosis; Retrospective Studies; collagen; animal; breast tumor; comparative study; dog; dog disease; experimental mammary neoplasm; female; human; metabolism; middle aged; mortality; pathology; prognosis; retrospective study
7	Barrera G.; Albiach-Serrano A.; Guillén-Salazar F.	Exploring horses’ (Equus caballus) gaze and asymmetric ear position in relation to human attentional cues	2024	10.1007/s10071-024-01909-y	No	Horses	Studies have shown that horses are sensitive to human attentional cues. Also, there is some evidence that they might be able to infer the knowledge state of a human and communicate intentionally with us. However, this ability is not fully characterized and certain behaviors, like gaze, asymmetric ears position or vocalizations, which could work as attention-getting behaviors, have been scarcely s…	Asymmetric ears; Attentional state; Gaze; Horse cognition; Intentional communication; Vocalizations	Animals; Attention; Cues; Ear; Female; Fixation, Ocular; Horses; Human-Animal Interaction; Humans; Male; Vocalization, Animal; animal; association; attention; ear; eye fixation; female; horse; human; human-animal interaction; male; physiology; psychology; vocalization
8	Nujum Z.T.; Indu P.S.; Ramesh J.; Philip R.R.; S S.; A. R S.; N L.R.; Balaram N.A.	Rabies death in an adolescent tribal girl diagnosed postmortem, in Kerala - the precious life, preventable loss and equity concerns	2024	10.1186/s12939-024-02164-w	No	Medicine	Background: Rabies is a neglected tropical disease endemic in 150 countries, including India where it is present in all states and union territories except Andaman and Nicobar Islands Lakshadweep. Kerala reports high incidence of animal bites. This article discusses the preventable death of a 17-year-old tribal girl due to rabies in Kerala and the equity concerns it raises. Methods: The case stud…	Elimination; Mass dog vaccination; Post-exposure prophylaxis; Pre-exposure prophylaxis; Rabies; Tribal	Adolescent; Animals; Bites and Stings; Dogs; Female; Humans; India; Post-Exposure Prophylaxis; Rabies; Rabies Vaccines; Andamans and Nicobars; India; Kerala; Lakshadweep; drinking water; rabies vaccine; adolescence; disease prevalence; epidemic; equity; mortality; quality of life; rabies; vaccination; alcohol abuse; alcoholism; Article; automutilation; autopsy; awareness; case study; cause of dea…
9	Brugnerotto M.; Montiani-Ferreira F.; Escorsim S.M.; Garcia R.C.M.	Epidemiology of Abandonment: reasons why guardians seek out animal protection Civil Society Organizations (CSOs) to give up their pets; [Epidemiologia do abandono: razões pelas quais tutores procuram Organizações da Sociedade Civil (OSC’s) de proteção animal para entrega de seus animais domésticos]	2024	10.11606/issn.1678-4456.bjvras.2024.218047	No	Different language	Abandoning domestic animals is a frequent problem in urban areas, harming animals, humans, and the environment. A single health strategy-based approach is necessary to understand the context of this problem, making it possible to build measures to tackle it. This study aimed to identify the main reasons given by guardians who contacted animal protection Civil Society Organizations (CSOs) to surre…	Human behavior; Human-animal bond; Non-human animals; Relinquishment; Unique health	adult; animal abandonment; animal disease; animal protection; animal welfare; Article; caregiver; civil disobedience; civil society organization; dog; domestic animal; female; financial crisis; health care; health care organization; health education; health survey; human; human-animal bond; male; nonhuman; pet animal; prevalence; questionnaire; reproductive behavior; social support; training; vet…
10	Koskela A.; Törnqvist H.; Somppi S.; Tiira K.; Kykyri V.-L.; Hänninen L.; Kujala J.; Nagasawa M.; Kikusui T.; Kujala M.V.	Behavioral and emotional co-modulation during dog–owner interaction measured by heart rate variability and activity	2024	10.1038/s41598-024-76831-x	Yes		Behavioral and physiological synchrony facilitate emotional closeness in attachment relationships. The aim of this pseudorandomized cross-over study was to investigate the emotional and physiological link, designated as co-modulation, between dogs and their owners. We measured the heart rate variability (HRV) and physical activity of dogs belonging to co-operative breeds (n = 29) and their owners…	Activity; Canine; Dog–human interaction; Electrocardiography; Emotion; Synchrony; HRV	Adult; Animals; Behavior, Animal; Cross-Over Studies; Dogs; Emotions; Female; Heart Rate; Human-Animal Bond; Human-Animal Interaction; Humans; Male; Middle Aged; adult; article; breed; controlled study; crossover procedure; dog; duration; electrocardiogram; electrocardiography; emotion; female; heart rate variability; human; intimacy; male; middle aged; nonhuman; physical activity; physiological …
11	Montanucci L.; Guidolin E.; Lopparelli R.M.; Mucignat G.; Pauletto M.; Giantin M.; Dacasto M.	Mutational Landscape of KIT Proto-Oncogene Coding Sequence in 62 Canine Cutaneous and Subcutaneous Mast Cell Tumors	2024	10.3390/vetsci11120593	No	Medicine	Canine mast cell tumors (MCTs) are common skin neoplasms with varying biological behaviors. The KIT proto-oncogene plays a key role in the development of these tumors, and internal tandem duplications on exon 11 are usually associated with more aggressive behavior, increased local recurrence, and decreased survival time. However, apart from exons 8–11 and 17, there is limited understanding of the…	canine mast cell tumors; internal tandem duplications; KIT proto-oncogene; single nucleotide variants	3' untranslated region; aggression; alternative RNA splicing; amino acid sequence; animal experiment; Article; dog; exon; female; fine needle aspiration biopsy; gene; gene frequency; gene mutation; gene sequence; genetic variability; genotyping; histology; KIT gene; male; mast cell; mastocytoma; missense mutation; mutational analysis; nonhuman; polymerase chain reaction; prevalence; proto oncogen…
12	Pan Y.; Sindelar M.; Stancliffe E.; Shriver L.P.; Middleton R.P.; Patti G.J.	Effects of Dietary Medium-Chain Triglyceride Supplementation on the Serum Metabolome of Young Adult and Senior Canines	2024	10.3390/ani14243577	No	Medicine	Canine cognitive dysfunction syndrome is a progressive condition that is characterized by deficits in memory and learning, behavioral changes, and decreased response to stimuli. This disorder, which currently lacks effective therapies, leads to a reduced quality of life for both dogs and their owners. Diets rich in medium-chain triglycerides (MCTs) have been shown to positively impact brain healt…	amino acids; dog; ketone bodies; lipids; medium-chain triglycerides (MCTs); metabolism; metabolomics	alanine; aromatic amino acid; cholesterol; glutamic acid; glutamine; glycerophospholipid; ketone body; medium chain triacylglycerol; triacylglycerol; adult; animal experiment; Article; behavior change; cognition; cognitive defect; controlled study; crossover procedure; diet supplementation; dog; feeding behavior; female; food intake; human; learning; lipid metabolism; lipidomics; lipolysis; liqui…
13	Gillet L.; Simon B.; Kubinyi E.	The role of dogs is associated with owner management practices and characteristics, but not with perceived canine behaviour problems	2024	10.1038/s41598-024-77400-y	no	owner behaviour	Owned dogs are often regarded as family members, best friends, or even as substitutes for children. These new roles and their effects on human well-being have received scientific attention, but little is known about how attributing such social functions to dogs might influence the caring behaviour of the owner, which in turn can impact canine welfare. Our online survey of Hungarian dog owners (N …		Adult; Aged; Animal Welfare; Animals; Behavior, Animal; Dogs; Female; Human-Animal Bond; Humans; Male; Middle Aged; Ownership; Pets; Surveys and Questionnaires; adult; aged; animal; animal behavior; animal welfare; dog; female; human; human-animal bond; male; middle aged; organization and management; pet animal; psychology; questionnaire
14	Riemer S.; Bonorand A.; Stolzlechner L.	Evidence for the communicative function of human-directed gazing in 6- to 7-week-old dog puppies	2024	10.1007/s10071-024-01898-y	No	Medicine	In human infants, the ability to show gaze alternations between an object of interest and another individual is considered fundamental to the development of complex social-cognitive abilities. Here we show that well-socialised dog puppies show gaze alternations in two contexts at an early age, 6–7 weeks. Thus, 69.4% of puppies in a novel object test and 45.59% of puppies during an unsolvable task…	Dog-human communication; Eye contact; Gaze alternation; Ontogeny; Referential looking; Social referencing	Animal Communication; Animals; Dogs; Female; Fixation, Ocular; Humans; Male; Social Behavior; animal; animal communication; dog; eye fixation; female; human; male; social behavior
15	Iotchev I.B.; Szabó D.; Turcsán B.; Bognár Z.; Kubinyi E.	Sleep-spindles as a marker of attention and intelligence in dogs	2024	10.1016/j.neuroimage.2024.120916	Yes		The sleep spindle-generating thalamo-cortical circuitry supports attention capacity in awake humans and animals, but using sleep spindles to predict differences in attention has not been tried in either. Of the more commonly examined cognitive correlates of spindle occurrence and amplitude, post-sleep recall, and general intelligence, only post-sleep recall had been studied in dogs, rats and mice…	Attention; Dogs; Intelligence; Sigma power; Sleep spindles	Animals; Attention; Dogs; Electroencephalography; Female; Intelligence; Male; Polysomnography; Sleep; Sleep Stages; Article; attention; cognition; cognitive test; cross validation; demographics; dog; experimental behavioral test; experimental cognitive test; eye movement; generalized linear mixed model; intelligence; mental capacity; nonhuman; polysomnography; recall; sigma power; spectroscopy; v…
16	Liu S.; Li W.; Hong X.; Song M.; Liu F.; Guo Z.; Zhang L.	Effects of anger and trigger identity on triggered displaced aggression among college students: based on the “kicking the barking dog effect”	2024	10.1186/s40359-024-02118-5	No	Humans	Background: Drawing on the “kicking the barking dog effect”, this study investigated the individual and group-level mechanisms underlying triggered displaced aggression (TDA). Methods: Three experiments were conducted to investigate the effects of anger and hostile attribution on TDA, examining these factors at both the individual and group levels. The preliminary experiment investigated how emot…	Anger; College students; Hostile attribution; Trigger identity; Triggered displaced aggression	Adult; Aggression; Anger; Female; Hostility; Humans; Male; Social Perception; Students; Young Adult; adult; aggression; anger; article; cognition; college student; controlled study; emotion; female; hostile attribution; human; major clinical study; male; hostility; perception; psychology; student; young adult
17	Love J.P.; Stanek R.E.; Jarrett R.E.	Agonistic tool use? A Northern Cardinal (Cardinalis cardinalis) uses pebbles to strike its reflection	2024	10.1676/24-00059	No	Birds	Tool use has been observed in over two dozen families of birds, though few wild birds outside of corvids have been observed using tools in acts of agonism; we present additional accounts of this behavior in both corvids and cardinals. On 9 June 2023 we observed and video-recorded a male Northern Cardinal (Cardinalis cardinalis) repeatedly pick up a pebble and strike the side-view mirror of a vehi…	agonism; avian tool use; behavior; mirror; online videos; YouTube	Great Smoky Mountains National Park; Tennessee; United States; antagonism; pebble; songbird; tool use; videography; wild population
18	Farrell S.; Anderson K.; Noble P.-J.M.; Al Moubayed N.	Premature mortality analysis of 52,000 deceased cats and dogs exposes socioeconomic disparities	2024	10.1038/s41598-024-77385-8	No	Veterinary	Monitoring mortality rates offers crucial insights into public health by uncovering the hidden impacts of diseases, identifying emerging trends, optimising resource allocation, and informing effective policy decisions. Here, we present a novel approach to analysing premature mortality in companion animals, utilising data from 28,159 deceased dogs and 24,006 deceased cats across the United Kingdom…		Animals; Cats; Dog Diseases; Dogs; Female; Male; Mortality, Premature; Pets; Socioeconomic Disparities in Health; Socioeconomic Factors; United Kingdom; animal; cat; dog; dog disease; epidemiology; female; health disparity; male; mortality; pet animal; premature mortality; socioeconomics; United Kingdom
19	Mackie L.; Huber L.	Dogs with prior experience of a task still overimitate their caregiver	2024	10.1038/s41598-024-70700-3	Yes		Domestic dogs have been shown to copy their caregiver’s actions, including ones which are causally-irrelevant to a physical goal—a behaviour called “overimitation”. In a new overimitation task with a non-food reward, this study investigated “causal misunderstanding”—falsely assuming causally-irrelevant actions to have functional relevancy—as an explanation for dog overimitation (N = 81). By provi…	Causal understanding; Domestic dogs; Overimitation; Prior experience; Social learning	Animals; Behavior, Animal; Caregivers; Dogs; Female; Humans; Imitative Behavior; Learning; Male; Reward; animal experiment; article; caregiver; dog; nonhuman; reward; social learning; animal; animal behavior; dog; female; human; imitation; learning; male; physiology; psychology; reward
20	Blanchard T.; Mugnier A.; Déjean S.; Priymenko N.; Meynadier A.	Exploring frailty in apparently healthy senior dogs: a cross-sectional study	2024	10.1186/s12917-024-04296-1	Yes		Background: As dogs age, they face various health challenges, and preventive care may be overlooked, impacting their quality of life. Frailty, a concept established in human medicine, has recently been applied to dogs using validated tools like the frailty index and frailty phenotype. This study aims to characterize frailty in senior pet dogs and investigate associated factors. To achieve this go…	Aging; Attachment; Canine; Deworming; Owner; Personality; Preventive care; Well-being	Aging; Animals; Cross-Sectional Studies; Dog Diseases; Dogs; Female; Frailty; Human-Animal Bond; Humans; Male; Surveys and Questionnaires; alanine aminotransferase; alkaline phosphatase; amylase; bilirubin; creatine kinase; creatinine; gamma glutamyltransferase; lactate dehydrogenase; aging; animal experiment; antihelminthic therapy; Article; behavior; blood biochemistry; clinical outcome; cognit…
21	Elvers G.C.; Gavin B.; Crutcher R.J.	Explicit and Implicit Measures of Black Cat Bias in Cat and Dog People	2024	10.3390/ani14233372	No	Humans	Two studies looked at the prevalence and predictors of black cat bias—negative behaviors and attitudes toward black cats—using explicit and implicit measures. The first study looked at an internet sample of 114 people to see if people who self-identified as liking cats (cat people) showed less bias against black cats than those who self-identified as dog people or those who liked both dogs and ca…	black cat bias; cat vs. dog people; implicit vs. explicit measures	adult; Article; behavior; Belief in Paranormal Phenomena scale; cat; Chinese medicine; Christianity; college student; data analysis; dog; effect size; emotion; environmental factor; female; human; human experiment; Likert scale; male; nonhuman; normal human; prevalence; questionnaire; reliability; religiosity; thinking; witchcraft
22	Khan N.H.; Wang Y.; Jamal R.; Iqbal S.; Ebeed M.; Khan M.M.; Ghadi Y.Y.; Elbarbary Z.M.S.	Solving optimal power flow frameworks using modified artificial rabbit optimizer	2024	10.1016/j.egyr.2024.09.020	No	Engineering	The present study introduces a nature inspired modified artificial rabbit optimizer (MARO) for solving the non-convex engineering optimization issues. The traditional artificial rabbit optimizer (t-ARO) reflects the survival strategies of the rabbits’ behaviors to avoid being hunted by the enemies, for which rabbits followed the detour scavenging and hiding strategies. However, the t-ARO still su…	modified artificial rabbit optimization algorithm; optimal power flow; power systems; valve-point loading effect	Benchmarking; Electric load flow; Load flow optimization; Optimal systems; Distance balance; Engineering optimization; Hiding strategy; Modified artificial rabbit optimization algorithm; Optimal power flows; Optimization algorithms; Optimizers; Power; Power system; Valve-point loading effect; Convex optimization
23	Yoder L.E.; Egli M.; Richardson A.K.; Brooker A.; Perkins R.; Collins C.M.T.; Cardwell J.M.; Barron L.P.; Waage J.	Dog swimming and ectoparasiticide water contamination in urban conservation areas: A case study on Hampstead Heath, London	2024	10.1016/j.scitotenv.2024.176686	No	Ecology	Widespread occurrence of two ectoparasiticide compounds in the aquatic environment, imidacloprid and fipronil, have prompted concerns about their potential environmental impacts. However, very little focus has been placed on water bodies in urban green spaces used for dog swimming. In this study, occurrence of both substances on Hampstead Heath, London, was compared in ponds with (n = 3) and with…	Aquatic ecosystem; Ecotoxicology; Pesticides; Urban green space; Veterinary flea treatment	Animals; Cities; Dogs; Environmental Monitoring; Insecticides; London; Neonicotinoids; Nitro Compounds; Pyrazoles; Swimming; Water Pollutants, Chemical; England; London [England]; United Kingdom; Lake pollution; River pollution; carbamazepine; cocaine; fipronil; fluoxetine; ketamine; warfarin; imidacloprid; insecticide; neonicotinoid; nitro derivative; pyrazole derivative; Conservation areas; Eco…
24	Hassler K.N.; Sylvia A.L.; Smith L.M.	Trail vs. thicket: Evaluating conservation detection dog performance in varied terrain	2024	10.1002/wsb.1558	Yes		Use of detection dogs has emerged as an effective survey method for rare and cryptic species, outperforming traditional methods. However, there is little information available on how survey conditions may affect survey efforts. This study investigates the detection probability, effective sweep width, and search time of a detection dog working on-lead in varying vegetation and weather conditions i…	detection dog; detection probability; effective sweep width; Florida; trail survey	Florida [United States]; United States; canid; climate conditions; detection method; forest canopy; nature conservation; survey method; understory; vegetation structure
25	Simonetti J.A.; Yusti-Muñoz A.P.; González-Herrera M.N.; Salinas I.D.; Moreira-Arce D.	Prey-carrying behavior of Lycalopex foxes in Chilean Patagonia	2024	10.1016/j.fooweb.2024.e00378	No	Foxes	This study examines prey-carrying behavior in culpeo (Lycalopex culpaeus) and chilla (L. griseus) foxes within Chilean Patagonia's sheep farming lands. We used camera traps to register prey transportation. This behavior was more frequent during the reproductive season compared to the non-reproductive season, suggesting an association with pup-rearing activities. The presence of livestock guardian…	Foraging-behavior; Foxes reproduction; Livestock management; Predation
26	Rivas-Blanco D.; Monteiro T.; Virányi Z.; Range F.	Going back to “basics”: Harlow’s learning set task with wolves and dogs	2024	10.3758/s13420-024-00631-6	Yes		To survive and reproduce, animals need to behave adaptively by adjusting their behavior to their environment, with learning facilitating some of these processes. Dogs have become a go-to model species in comparative cognition studies, making our understanding of their learning skills paramount at multiple levels, not only with regards to basic research on their cognitive skills and the effects of…	Associative learning; Dogs; Domestication; Learning set; Reversal learning; Serial learning; Wolves	Animals; Association Learning; Dogs; Female; Learning; Male; Reward; Serial Learning; Species Specificity; Wolves; animal; associative learning; dog; female; learning; male; physiology; reward; sequence learning; species difference; wolf
27	Mohan P.; Renukaradhya G.J.	MEDICAL MANAGEMENT OF TYPE 1 VAGINAL HYPERPLASIA IN BITCHES WITH GnRH	2024	10.29005/IJCP.2024.16.2.136-138	No	Veterinary	A Pug breed dog aged three years, weighing 9.9 kg and gave birth once was brought to the Department of Veterinary Gynaecology and Obstetrics,Veterinary College, Gadag, with a history of small deep pink color protrusion in between the vulval lips since a few days and shows estrus related behaviour in this cycle. On detailed clinical examination of vagina mass found a type I vaginal prolapsed was o…	Estrous; GnRH; Medical Management; Pug; Type 1 vaginal prolapsed
28	Oliveira A.M.; Marioni-Henry K.; Israeliantz N.; Schwarz T.; Madden M.	Clinical and magnetic resonance imaging features of unilateral thalamic porencephaly in a dog	2024	10.1002/vrc2.983	Yes		A 1-year-3-month-old, female, neutered labrador retriever was presented with a history of circling behaviour since 2 months of age and a recently detected blindness affecting its right eye. Neurological examination revealed a left-sided head tilt, compulsive tight circling towards the left, postural reaction deficits in the right thoracic and pelvic limbs, absent menace response in the right eye …	brain diseases; central nervous system (CNS); diagnostic imaging; genetics; magnetic resonance imaging (MRI)	diazepam; animal tissue; arteriovenous malformation; Article; blindness; brain disease; brain tissue; brain ventricle dilatation; Canine parvovirus; dog; encephalitis; external otitis; female; follow up; germ cell tumor; hamartoma; hydranencephaly; hypophysis; hypoplasia; infectious encephalitis; inflammatory disease; intestine infarction; lymphoma; meningoencephalitis; neurologic examination; no…
29	Salamon A.; Baranya E.; Zsiros L.R.; Miklósi Á.; Csepregi M.; Kubinyi E.; Andics A.; Gácsi M.	Success in the Natural Detection Task is influenced by only a few factors generally believed to affect dogs’ olfactory performance	2024	10.1038/s41598-024-62957-5	Yes		Research into dogs' olfactory ability is growing rapidly. However, generalising based on scientific results is challenging, because research has been typically conducted on a few specially trained subjects of a few breeds tested in different environmental conditions. We investigated the effects of temperature and humidity (outdoors), age, test location, sex, neutering status, and repeated testing…	Age; Bayesian statistics; Dog; Natural Detection Task; Olfaction; Test location	Age Factors; Animals; Behavior, Animal; Dogs; Female; Humidity; Male; Olfactory Perception; Smell; Temperature; age; animal; animal behavior; dog; female; humidity; male; odor; physiology; smelling; temperature
30	Dhilipkumar T.; Venkatesan R.; Hiremath V.S.; Kesavan S.; Karuppusamy P.; Shankar K.V.; Alduhaish O.	Enhancing structural performance of 3D-printed adhesively bonded flat-joggle-flat polymer joints with graphene-reinforced adhesive	2024	10.1002/pc.29037	No	Engineering	Adhesively bonded joints play a vital role in improving the structural performance of 3D-printed components. This research aims to examine the effect of graphene inclusion on the failure load and vibrational behavior of polylactic acid flat-joggle-flat (FJF) joints prepared using fused deposition modeling. The present research focused on the effect of print directions (0°, 45°, 90°) and the inclu…	3D printing; adhesive joints; graphene; joggle joints; vibration	Fracture mechanics; Fused Deposition Modeling; Shear strength; 3-D printing; 3D-printing; Adherends; Adhesively bonded; Graphenes; High-tensile strength; Joggle joint; Polymer joints; Structural performance; Vibration; Tensile testing
31	Jaswant G.; Campbell K.; Czupryna A.; Mwatondo A.; Ogoti B.; Embregts C.W.E.; GeurtsvanKessel C.H.; Kayuki C.; Kuchaka D.; Wambura G.; Oigo J.; Changalucha J.; Oyugi J.O.; Lushasi K.; Sikana L.; van Zwetselaar M.; Dekker M.C.J.; Muturi M.; Maritim M.; Mutunga M.; Durrant R.; Abala T.; Chuchu V.; Brunker K.; Thumbi S.M.; Hampson K.	Molecular characterisation of human rabies in Tanzania and Kenya: a case series report and phylogenetic investigation	2024	10.1186/s40249-024-01245-w	No	Medicine	Background: Rabies remains a major public health problem in low- and middle-income countries. However, human rabies deaths are rarely laboratory-confirmed or sequenced, especially in Africa. Five human rabies deaths from Tanzania and Kenya were investigated and the causative rabies viruses sequenced, with the aim of identifying implications for rabies control at individual, healthcare and societa…	East Africa; Genomic surveillance; Lyssavirus; Nanopore; Next-generation sequencing; One Health; Whole genome sequencing	Adult; Animals; Bites and Stings; Dog Diseases; Dogs; Female; Humans; Kenya; Male; Middle Aged; Phylogeny; Post-Exposure Prophylaxis; Rabies; Rabies Vaccines; Rabies virus; Tanzania; artemether plus benflumetol; artesunate; diclofenac; paracetamol; rabies vaccine; rabies vaccine; adolescent; adult; aggressiveness; Article; case report; child; clinical article; deterioration; dizziness; dog bite; …
32	Naveenkumar V.; Thangapandiyan M.; Vigneshwaran S.; Raja P.; Inbaraj C.; Kalyaan U.S.; Chandrasekaran D.; Kumaravel P.	Exploring transmission risk and challenges in the diagnosis of bovine rabies: A case report	2024	10.56093/ijans.v94i12.150721	No	Agriculture	Rabies is a devastating zoonotic disease affecting all warm-blooded animals and humans. Although dogs are commonly recognized as primary transmitters of rabies in India, ruminants also significantly contribute as hosts within livestock populations. This study aimed to highlight the critical issues surrounding bovine rabies and propose practical strategies for documenting and managing it in resour…	Antemortem clinical diagnosis; Bovine rabies; Calf; Public health significance; SYBR Green real-time RT-PCR	virus RNA; aggression; animal experiment; Article; bovine rabies; diarrhea; disease transmission; female; green chemistry; hyperesthesia; hypersalivation; nonhuman; post exposure prophylaxis; rabies; real time reverse transcription polymerase chain reaction; RNA extraction; saliva
33	Hörtenhuber M.; Hytönen M.K.; Mukarram A.K.; Arumilli M.; Araujo C.L.; Quintero I.; Syrjä P.; Airas N.; Kaukonen M.; Kyöstilä K.; Niskanen J.; Jokinen T.S.; Mottaghitalab F.; Takan I.; Salokorpi N.; Raman A.; Stevens I.; Iivanainen A.; Yoshihara M.; Gusev O.; Bannasch D.; Sukura A.; Schoenebeck J.J.; Haapakoski M.; Niinimäki H.; Ross F.; Aljelaify R.F.; Saarinen A.; Krjutskov K.; Hagner K.; Nordg…	The DoGA consortium expression atlas of promoters and genes in 100 canine tissues	2024	10.1038/s41467-024-52798-1	no	genetics	The dog, Canis lupus familiaris, is an important model for studying human diseases. Unlike many model organisms, the dog genome has a comparatively poor functional annotation, which hampers gene discovery for development, morphology, disease, and behavior. To fill this gap, we established a comprehensive tissue biobank for both the dog and wolf samples. The biobank consists of 5485 samples repres…		Animals; Dogs; Gene Expression Profiling; Genome; Molecular Sequence Annotation; Organ Specificity; Promoter Regions, Genetic; Wolves; canid; disease severity; embryonic development; gene expression; genome; RNA; article; biobank; dog; embryo; embryo development; gene; gene expression; genotype phenotype correlation; human; morphology; nonhuman; promoter region; RNA sequencing; wolf; animal; anti…
34	Dobos P.; Pongrácz P.	You talkin’ to me? Functional breed selection may have fundamentally influenced dogs’ sensitivity to human verbal communicative cues	2024	10.1186/s12915-024-01983-1	Yes		Background: The ability to learn from humans via observation was considered to be equally present across properly socialized dogs. We showed recently that cooperative working breeds learned from a human demonstrator more effectively. We hypothesized that functional breed selection could affect sensitivity to human attention-eliciting behavior. Accordingly, we ran the first ever study on dogs that…	Dog; Functional selection; Human; Neutral speech; Ostensive cues; Social learning	Animal Communication; Animals; Breeding; Cues; Dogs; Female; Humans; Learning; Male; animal; animal communication; association; breeding; dog; female; genetics; human; learning; male; physiology
35	Vékony K.; Bakos V.; Pongrácz P.	Rank-Related Differences in Dogs’ Behaviours in Frustrating Situations	2024	10.3390/ani14233411	Yes		Dogs are strongly dependent on humans, not only for sustenance, but they also form asymmetrical bonds with us where they rely on assistance from the human partner in the case of difficult situations. At the same time, cohabiting dogs form hierarchies, and their rank strongly influences their behaviour in various social interactions. In this study, we investigated whether high- and low-ranking dog…	dog; frustration; hierarchy; non-social context; rank; social context	animal experiment; Article; behavior; dog; extraversion; frustration; genetic distance; household; motivation; non-social context; nonhuman; questionnaire; rank; reward; social behavior; social environment; social hierarchy; social interaction; sustenance; training; working dog
36	Schmid S.M.; Hoffman J.M.; Prescott J.; Ernst H.; Promislow D.E.L.; Wilfond B.S.; Urfer S.R.; Tolbert K.; Snyder-Mackler N.; Shrager S.; Schwartz S.M.; Ruple A.; McClelland R.L.; Ma J.; Levine J.M.; Kerr K.F.; Karlsson E.K.; Kaeberlein M.; Jonlin E.C.; Jeffery U.; Fitzpatrick A.L.; Fajt V.R.; Dunbar M.D.; Crowder K.; Creevy K.E.; Coleman A.E.; Castelhano M.G.; Borenstein E.; Benton B.; Akey J.M.	The companion dog as a model for inflammaging: a cross-sectional pilot study	2024	10.1007/s11357-024-01217-w	No	Veterinary	Inflammaging, the chronic, progressive proinflammatory state associated with aging, has been associated with multiple negative health outcomes in humans. The pathophysiology of inflammaging is complex; however, it is often characterized by high serum concentrations of inflammatory mediators such as tumor necrosis factor alpha (TNF-α), interleukin (IL)-6, and C-reactive protein (CRP). Few studies …	Aging; Canine; Cyotokine; Inflammaging	Aging; Animals; Biomarkers; C-Reactive Protein; Cross-Sectional Studies; Cytokines; Disease Models, Animal; Dogs; Female; Inflammation; Interleukin-6; Male; Pets; Pilot Projects; Tumor Necrosis Factor-alpha; 3 methylhistidine; albumin; bilirubin; biological marker; C reactive protein; calgranulin C; cholesterol; circulating inflammatory marker; cytokine; interleukin 2; interleukin 6; interleukin …
37	Baldan A.L.; Garcia R.C.M.	Strategies to increase the number of dog adoptions in a Brazilian shelter; [Estratégias para aumentar o número de adoção de cães em um abrigo brasileiro]	2024	10.11606/issn.1678-4456.bjvras.2024.218031	No	Humans	Stray dogs are an unfortunate reality in Brazil, and abandonment is a known multifactorial problem that generates a negative impact on animal welfare and risks to public health. Abandoned animals are primarily taken in by Non-Governmental Organizations (NGOs) and Civil Society Organizations (CSOs) across the country. To mitigate the problem, these organizations promote adoption events to remedy t…	Abandonment; Programs for adoption; Shelter dogs	animal welfare; article; Brazil; controlled study; disease management; dog; non-governmental organization; nonhuman; restaurant; stray dog
38	Tandon D.; Kubinyi E.; Sándor S.; Faughnan H.; Miklósi Á.; vonHoldt B.M.	Canine hyper-sociability structural variants associated with altered three-dimensional chromatin state	2024	10.1186/s12864-024-10614-6	yes		Strong selection on complex traits can lead to skewed trait means and reduced trait variability in populations. An example of this phenomenon can be evidenced in allele frequency changes and skewed trait distributions driven by persistent human-directed selective pressures in domesticated species. Dog domestication is linked to several genomic variants; however, the functional impacts of these va…	Chromatin; Domestication; Hyper-sociability; Transposable elements	transcription factor E2F1; ADAMTS15 gene; animal experiment; animal model; Article; BNC2 gene; CCN3 gene; chromatin; chromatin immunoprecipitation sequencing; craniofacial morphology; differential gene expression; dog; ERMAP gene; extracellular matrix; female; gene; gene expression; gene ontology; genetic variability; genotype; GTF2I gene; GTF2IRD2 gene; hypersociability structural variant; KEGG;…
39	Wails C.N.; Helmke C.C.; Black K.M.; Ramirez-Barrios R.; Karpanty S.M.; Catlin D.H.; Fraser J.D.	Epidemiology of sarcoptic mange in a geographically constrained insular red fox population	2024	10.1186/s13071-024-06330-5	No	Foxes	Background: Sarcoptic mange is a skin disease caused by the contagious ectoparasite Sarcoptes scabiei, capable of suppressing and extirpating wild canid populations. Starting in 2015, we observed a multi-year epizootic of sarcoptic mange affecting a red fox (Vulpes vulpes) population on Fire Island, NY, USA. We explored the ecological factors that contributed to the spread of sarcoptic mange and …	Barrier island; Camera trapping; Ectoparasites; Epizootic outbreak; Red fox; Remote detection; Sarcoptes scabiei; Sarcoptic mange; Vulpes vulpes; Wildlife disease	Animals; Animals, Wild; Foxes; Geography; Humans; New York; Sarcoptes scabiei; Scabies; Skin; Article; carcass; ecology; geography; nonhuman; polymerase chain reaction; population dynamics; Sarcoptes scabiei; sarcoptic mange; Vulpes vulpes; wildlife; animal; epidemiology; fox; genetics; geography; human; New York; parasitology; pathology; Sarcoptes scabiei; scabies; skin; veterinary medicine; wil…
40	Lugosi C.A.; Udvarhelyi-Tóth K.M.; Dobos P.; Pongrácz P.	Independent, but still observant—dog breeds selected for functional independence learn better from a conspecific demonstrator than cooperative breeds in a detour task	2024	10.1186/s12915-024-02046-1	Yes		Background: While complex dog–human coexistence has been deeply investigated, there is a relative scarcity of similar knowledge regarding dog–dog interactions. Social learning, a fundamental synchronizing mechanism between dogs and humans, was recently found to be influenced by the functional breed selection of dogs: with the cooperative breeds being more effective learners from a human demonstra…	Conspecific demonstrator; Functional breed selection; Social learning; Working dogs	Animals; Behavior, Animal; Breeding; Cooperative Behavior; Dogs; Female; Humans; Learning; Male; animal; animal behavior; breeding; cooperation; dog; female; genetics; human; learning; male; physiology; procedures
41	Tihhonova M.; Meos A.; Airaksinen S.; Aruväli J.; Sandler Topelius N.; Heinämäki J.; Paaver U.	The Formulation and Evaluation of Customized Prednisolone Gel Tablets Prepared by an Automated Extrusion-Based Material Deposition Method	2024	10.3390/pharmaceutics16121532	No	Veterinary	Background/Objectives: An automated extrusion-based material deposition is a contemporary and rapid method for pharmaceutical dose-dispensing and preparing (printing) individualized solid dosage forms. The aim of this study was to investigate and gain knowledge of the feasibility of automated extrusion-based material deposition technology in preparing customized prednisolone (PRD)-loaded gel tabl…	automated extrusion-based material deposition; dissolution in vitro; gel tablet; prednisolone; solid-state change; storage stability; veterinary medicine	prednisolone; analysis; Article; cat; dog; evaluation study; Fourier transform infrared spectroscopy; high performance liquid chromatography; in vitro study; material deposition method; morphology; nonhuman; pellet extrusion; pharmaceutical engineering; physicochemical model; Raman spectrometry; scanning electron microscopy; vibrational spectroscopy; X ray diffraction
42	Modupeola D.; Patricia P.	Optimizing the maximum strain of a laser-deposited high-entropy alloy using COMSOL multiphysics	2024	10.1186/s43088-024-00542-5	No	Engineering	Background: Laser metal deposition (LMD) is a widely used additive manufacturing technique for producing complex high entropy alloys with special properties for several applications. The AlCoCrFeNiCu HEAs compositional design has six elements with a configurational entropy of 1.79 R and atomic concentrations between 5 and 35%, so the HEA system is thermodynamically favorable according to Boltzman…	Additive manufacturing; COMSOL multiphysics; High entropy alloys; Tensile
43	Csulak E.; Csivincsik Á.; Sréter T.; Solymosi N.; Danka J.; Káposztás Z.; Nagy G.; Dezsényi B.	Retrospective multidisciplinary analysis of human alveolar echinococcosis in Hungary using spatial epidemiology approaches	2024	10.1038/s41598-024-83119-7	No	Humans	Human alveolar echinococcosis (HAE), which is caused by the larval stage of the Echinococcus multilocularis tapeworm, is an increasing healthcare issue in Hungary. Among the 40 known cases in the country, 25 were detected in the last five years. Our study aimed to reveal the geographically underlying risk factors associated potentially with these cases. We investigated the spatial pattern and the…	Culture of poverty; Echinococcus multilocularis; Human alveolar echinococcosis; Hungary; Spatial epidemiology
44	Gábor A.; Pérez Fraga P.; Gácsi M.; Gerencsér L.; Andics A.	Domestication and exposure to human social stimuli are not sufficient to trigger attachment to humans: a companion pig-dog comparative study	2024	10.1038/s41598-024-63529-3	Yes		Dogs exhibit human-analogue attachment to their owners, with similar function and mechanisms to that of infant-mother bond, but its origin is unclear. Comparative studies on socialised wolves and dogs emphasise genetic influence in dogs' preparedness for attachment to humans. We aimed to reveal if this genetic effect stems from general domestication or artificial selection that increased dogs' de…		Animals; Anxiety; Behavior, Animal; Dogs; Domestication; Female; Human-Animal Bond; Humans; Male; Pets; Swine; animal; animal behavior; anxiety; comparative study; dog; domestication; female; human; human-animal bond; male; pet animal; physiology; pig; psychology
45	Marino J.; Preston E.F.R.; Abute M.; Hussein A.; Regassa F.; Deressa A.; Bedin E.; Banyard A.C.; Fooks A.R.; Sillero-Zubiri C.	Concurrent Rabies and Canine Distemper Outbreaks and Infection in Endangered Ethiopian Wolves	2024	10.3201/eid3012.240432	No	Wolves	Intensive disease surveillance in an endangered population of Ethiopian wolves provided evidence of concurrent outbreaks of rabies and canine distemper viruses in 2019, including co-infection in an individual animal. Disease surveillance and intensive monitoring of wolf packs in Ethiopia were essential in detecting the concurrent outbreaks and enabled accurate assessment of disease from both path…		Animals; Coinfection; Disease Outbreaks; Distemper; Distemper Virus, Canine; Dogs; Endangered Species; Ethiopia; Rabies; Rabies virus; Wolves; nucleic acid; adult; animal cell; animal experiment; animal model; animal tissue; Article; autopsy; canine distemper; carcass; clinical assessment; coinfection; community assessment; controlled study; disease surveillance; Ethiopian; evidence based practic…
46	Dowling-Guyer S.; Dabney K.; Robertson E.A.R.; Mueller M.K.	Behavior Coding of Adolescent and Therapy Dog Interactions During a Social Stress Task	2024	10.3390/vetsci11120644	Yes		Youth mental health interventions incorporating trained therapy animals are increasingly popular, but more research is needed to understand the specific interactive behaviors between participants and therapy dogs. Understanding the role of these interactive behaviors is important for supporting both intervention efficacy and animal welfare and well-being. The goal of this study was to develop eth…	animal-assisted interventions; anxiety; dog behavior; human behavior; stress	anxiolytic agent; adolescent; animal behavior; anxiety; anxiety assessment; Article; behavior; body movement; body position; controlled study; coping; correlation analysis; dog; face muscle; facial expression; female; head movement; head position; human; human-animal interaction; interrater reliability; intervention study; jumping; laughter; major clinical study; male; mental arithmetic; mental h…
47	Karaaslan M.; Turkoglu B.; Kaya E.; Asuroglu T.	Voice Analysis in Dogs with Deep Learning: Development of a Fully Automatic Voice Analysis System for Bioacoustics Studies	2024	10.3390/s24247978	Yes		Extracting behavioral information from animal sounds has long been a focus of research in bioacoustics, as sound-derived data are crucial for understanding animal behavior and environmental interactions. Traditional methods, which involve manual review of extensive recordings, pose significant challenges. This study proposes an automated system for detecting and classifying animal vocalizations, …	audio processing; automatic behavior analysis; bioacoustics; CNN	Audio recordings; Fourier transforms; Sound recording; Speech analysis; Speech communication; Speech enhancement; Analysis system; Animal behaviour; Audio processing; Automated systems; Automatic behavior analyze; Behavior analysis; Convolutional neural network; Derived data; Focus of researches; Voice analysis; Convolutional neural networks
48	Zhang W.; Ren S.; Liu Z.; Zhang M.; Guan X.; Xu J.; Ren X.	Recovery of independent ambulation after complete spinal cord transection in the presence of the neuroprotectant polyethylene glycol in monkeys	2024	10.1016/j.ibneur.2024.09.005	No	Monkeys	Objective: Despite the conventional belief that motor function and sensation distal to the site of a complete spinal cord transection are irretrievable, our research has demonstrated significant motor recovery in mice, rats, and dogs by applying polyethylene glycol (PEG) topically via a syringe directly to the contact interface of transected spinal cord. However, before implementing this technolo…	Paraplegia; Polyethylene glycol; Spinal cord fusion; Spinal cord injury; Spinal cord transection	cefoperazone plus sulbactam; ketamine; macrogol; pentobarbital; propofol; remifentanil; vecuronium; animal experiment; animal tissue; Article; behavior assessment; bladder catheterization; complete spinal cord transection; complete spinal cord transection; drug efficacy; electron microscopy; electrophysiology; endotracheal intubation; female; Haplorhini; histology; immunohistochemistry; independe…
49	Kolkmeyer C.A.; Baum J.; Warlich-Zach N.; Gansloßer U.	From “Husky” to “Bulldog”– behavioural correlates between castration and breed groups in the domestic dog (Canis lupus familiaris)	2024	10.1186/s12917-024-04097-6	Yes		Neutering dogs is a widespread method and is carried out for various behavioural and husbandry reasons. This study’s main objective is to investigate the behavioural correlations between neutering and the breed of male dogs. In order to possibly find breed-dependent differences in the behaviour of intact and castrated dogs, a differentiation between two clades - the “Huskies“(chow chow, shar pei,…	Behaviour; Breed; Bulldog; Castration; Husky; Neutering	Aggression; Animals; Behavior, Animal; Dogs; Male; Orchiectomy; Surveys and Questionnaires; agriculture; anamnesis; Article; breed; castration; dog; dog disease; extraversion; nonhuman; personality; questionnaire; aggression; animal; animal behavior; dog; male; orchiectomy; physiology; veterinary medicine
50	Fugazza C.; Jacques E.; Nostri S.; Kranzelic U.; Sommese A.; Miklósi Á.	Shape and texture biases in dogs’ generalization of trained objects	2024	10.1038/s41598-024-72244-y	Yes		Shape bias, the tendency to link the meaning of words to the shape of objects, is a widely investigated phenomenon, but the extent to which it is linked to vocabulary acquisition and/or to tool using is controversial. Understanding how non-human animals generalize the properties of objects can provide insights into the evolutionary processes and cognitive mechanisms that influence this bias. We i…	Dog; Generalization; Material; Shape; Texture	Animals; Behavior, Animal; Cues; Dogs; Female; Generalization, Psychological; Male; article; cognition; controlled study; dog; female; male; nonhuman; object manipulation; vocabulary; animal; animal behavior; association; dog; generalization (psychology); physiology
51	Kiene F.; Buchallik-Schregel J.; Röhrig P.; Neubert S.; von Altrock A.; Bauer B.U.; Nicolaisen T.J.; Schmicke M.; Ganter M.; Wagener M.G.	The measurement of plasma fructosamine as a diagnostic tool to improve the interpretation of plasma glucose and proteins in alpacas (Vicugna pacos)	2024	10.1038/s41598-024-73399-4	No	Alpacas	This study assesses the use of fructosamine as a diagnostic tool for hyperglycemia in alpacas in view of their sensitivity to stress and susceptibility to conditions like lipid mobilization syndrome. Plasma fructosamine, like in diagnosing diabetes in cats and dogs, can reveal long-term blood glucose trends, differentiating stress-induced spikes from persistent diabetic hyperglycemia. In 125 alpa…	Albumin; Camelids; Cortisol; Diabetic like syndrome; Hyperglycemia	Animals; Blood Glucose; Blood Proteins; Camelids, New World; Female; Fructosamine; Hyperglycemia; Male; fructosamine; plasma protein; animal; blood; diagnosis; female; glucose blood level; hyperglycemia; male; metabolism; New World camelid
52	K. Rajan B.; G V.; Harshan M H.; Swaminathan R.	Augmenting interpretation of vaginoscopy observations in cycling bitches with deep learning model	2024	10.1186/s12917-024-04242-1	No	Veterinary	Successful identification of estrum or other stages in a cycling bitch often requires a combination of methods, including assessment of its behavior, exfoliative vaginal cytology, vaginoscopy, and hormonal assays. Vaginoscopy is a handy and inexpensive tool for the assessment of the breeding period. The present study introduces an innovative method for identifying the stages in the estrous cycle …	Canine breeding; Deep learning; Estrous cycle; Optimization; Vaginoscopy	Animals; Deep Learning; Dogs; Estrous Cycle; Estrus; Female; Support Vector Machine; Vagina; algorithm; anestrus; article; bitch; breeding; Canis lupus; classifier; controlled study; convolutional neural network; correlation coefficient; cycling; deep learning; diagnosis; diagnostic test accuracy study; diestrus; estrus; estrus cycle; female; k nearest neighbor; major clinical study; mating; proe…
53	Pelgrim M.H.; Tidd Z.; Byrne M.; Johnston A.M.; Buchsbaum D.	Synchronous citizen science with dogs	2024	10.1007/s10071-024-01882-6	Yes		Citizen science approaches have grown in popularity over the years, partly due to their ability to reach a wider audience and produce more generalizable samples. In dogs, these studies, though, have been limited in their controls over materials or experimental protocols, with guardians typically reporting results without researcher supervision. Over two studies, we explored and validated a synchr…	Canine Cognition; Citizen Science; Decision Making; Domestic Dog; Social Cognition	Animals; Behavior, Animal; Choice Behavior; Citizen Science; Dogs; Female; Male; animal; animal behavior; citizen science; decision making; dog; female; male; psychology
54	Ujfalussy D.J.; Gergely A.; Petró E.; Topál J.	ASD-similar social behaviour scores affect stimulus generalization in family dogs	2024	10.1038/s41598-024-69610-1	Yes		Generalization, the tendency to respond in the same way to different but similar stimuli, is one of the main cognitive abilities that make category formation possible and thus is a prerequisite for efficiency in learning. Individuals with autism spectrum disorder (ASD) experience pervasive difficulty with producing generalized responses across materials, people, places, and contexts. Increasing e…	Dog; Generalization; Minor differences; Social competence; “ASD-like” behaviour	Animals; Autism Spectrum Disorder; Behavior, Animal; Disease Models, Animal; Dogs; Female; Generalization, Stimulus; Humans; Male; Social Behavior; animal; animal behavior; autism; disease model; dog; female; human; male; pathophysiology; psychology; social behavior; stimulus generalization
55	Sayasone S.; Vonghachack Y.; Xia S.; Lv S.; Zhou X.-N.; Odermatt P.	Integrated Eco-Health approach significantly reduces helminth infections in endemic Khong islands with emphasis on Schistosoma mekongi	2024	10.1186/s40249-024-01226-z	No	Medicine	Background: Helminth infections, including Opisthorchis viverrini, hookworm, and Trichuris trichiura, are prevalent in Khong district, Champasack province, southern Lao People’s Democratic Republic (PDR). Schistosomiasis caused by Schistosoma mekongi is of public health concern on the islands of the Khong district. This study aimed to assess the impact of an Eco-Health/One-Health approach in comb…	Eco-Health/One-Health; Lao PDR; Opisthorchis viverrini; Parasite control; Sanitation and hygiene; Schistosoma mekongi; Soil-transmitted helminth; Water	Adolescent; Adult; Aged; Animals; Anthelmintics; Child; Child, Preschool; Female; Helminthiasis; Humans; Islands; Laos; Male; Mass Drug Administration; Middle Aged; One Health; Prevalence; Schistosoma; Schistosomiasis; Young Adult; albendazole; praziquantel; anthelmintic agent; adolescent; adult; antihelminthic therapy; Article; child; controlled study; defecation; disease surveillance; eco healt…
56	Yiu S.W.; Suraci J.P.; Norbury G.; Garvey P.M.	Harnessing fear of predators and competitors as deterrents for an invasive predator	2024	10.1002/ecs2.70094	No	Cats	Manipulation of animal behavior is a powerful tool for nonlethal wildlife management where lethal control is not possible. Animal behavior is driven by motivations to acquire food and mates and to avoid predation, and animals utilize their sensory systems to obtain information and assess perceived risks. It is therefore possible to achieve management objectives by exploiting animal motivation and…	behavioral manipulation; domestic cat management; ecology of fear; landscape of fear; playback experiment; sensory cues
57	Sonoi R.; Kamihira M.	A novel strategy to facilitate uniform epithelial cell maturation using liquid–liquid interfaces	2024	10.1038/s41598-024-63115-7	No	Physiology	Epithelial tissue forms and maintains a critical barrier function in the body. A novel culture design aimed at promoting uniform maturation of epithelial cells using liquid materials is described. Culturing Madin–Darby canine kidney (MDCK) cells at the liquid–liquid interface yielded reduced migration and stimulated active cell growth. Similar to solid–liquid interfaces, cells cultured on a fibro…	Cell behavior; Epithelial cells; Liquid–liquid interfaces; Nucleus density; Tight junction; Uniform maturation	Amides; Animals; Apoptosis; Cell Culture Techniques; Cell Differentiation; Cell Movement; Cell Proliferation; Dogs; Epithelial Cells; Madin Darby Canine Kidney Cells; Pyridines; rho-Associated Kinases; Stress Fibers; Tight Junctions; 4 (1 aminoethyl) n (4 pyridyl)cyclohexanecarboxamide; amide; pyridine derivative; Rho kinase; animal; apoptosis; cell culture technique; cell differentiation; cell m…
58	Kim S.-A.; Bain M.J.	A dog with stranger-directed aggression	2024	10.2460/javma.24.07.0469	Yes		[No abstract available]		carprofen; gabapentin; nonsteroid antiinflammatory agent; sertraline; trazodone; sertraline; acupuncture; aggression; analgesia; animal experiment; animal lameness; anxiety; Article; aversive training; avulsion injury; behavior disorder; behavior modification; conditioning; desensitization; dog; fear; female; follow up; gesture; laser therapy; left tibial tuberosity avulsion; limb pain; nonhuman;…
59	Mationg M.L.; Clements A.C.A.; Williams G.M.; Kelly M.; Stewart D.E.; Gordon C.A.; Wangdi K.; Tangkawattana S.; Suwannatrai A.T.; Savathdy V.; Khieu V.; Wannachart S.; O’Connor S.Y.; Forsyth S.; Gannon S.; Odermatt P.; McManus D.P.; Sayasone S.; Khieu V.; Sripa B.; Gray D.J.	A study protocol for a multi-country cluster randomized controlled trial of the impact of a multi-component One Health strategy to eliminate Opisthorchis viverrini and soil transmitted helminths in the Lower Mekong Basin	2024	10.1186/s13063-024-08616-6	No	Medicine	Background: Opisthorchis viverrini (OV) and soil-transmitted helminths (STH) are two of the most common helminths contributing to the Neglected Tropical Disease (NTDs) burden in the Lower Mekong Basin. Although mass drug administration is the cornerstone of control programs to reduce morbidity caused by these infections, this approach has limitations in preventing re-infections. Elimination requi…	Health education; Integrated control; Lawa Model; Magic Glasses; Mass drug administration; Opisthorchis viverrini; Randomized controlled trial; Soil-transmitted helminths	Adolescent; Adult; Albendazole; Animals; Anthelmintics; Cambodia; Child; Female; Health Promotion; Helminthiasis; Humans; Laos; Male; Mass Drug Administration; Middle Aged; Multicenter Studies as Topic; One Health; Opisthorchiasis; Opisthorchis; Praziquantel; Randomized Controlled Trials as Topic; Soil; Thailand; Treatment Outcome; Young Adult; albendazole; praziquantel; pyrantel embonate; albend…
60	Khaled M.M.; Ibrahium A.M.; Abdelgalil A.I.; El-Saied M.A.; Yassin A.M.; Abouquerin N.; Rizk H.; El-Bably S.H.	Efficacy of using adipose-derived stem cells and PRP on regeneration of 40 -mm long sciatic nerve defect bridged by polyglycolic-polypropylene mesh in canine model	2024	10.1186/s13287-024-03796-z	No	Medicine	Background: Sciatic nerve repair becomes a focus of research in neurological aspect to restore the normal physical ability of the animal to stand and walk. Tissue engineered nerve grafts (TENGs) provide a promising alternative therapy for regeneration of large gap defects. The present study investigates the regenerative capacity of PRP, ADSCs, and PRP mixed ADSCs on a long sciatic nerve defect (4…	Adipose-derived stem cells; Dogs; Growth factors; Neural tube; PRP; Sciatic nerve regeneration	Adipose Tissue; Animals; Disease Models, Animal; Dogs; Male; Nerve Regeneration; Platelet-Rich Plasma; Polyglycolic Acid; Polypropylenes; Sciatic Nerve; Stem Cell Transplantation; Stem Cells; Tissue Engineering; Tissue Scaffolds; 5' nucleotidase; amoxicillin plus clavulanic acid; atropine; carprofen; CD34 antigen; CD9 antigen; complementary DNA; endoglin; glyceraldehyde 3 phosphate dehydrogenase;…
61	Thomas R.L.; Papworth S.K.; Fellowes M.D.E.	Unleashed: walking dogs off the lead greatly increases habitat disturbance in UK lowland heathlands	2024	10.1007/s11252-024-01568-4	No		Human population growth is associated with increased disturbance to wildlife. This effect is particularly acute in urban and periurban areas, where the area of effective disturbance extends beyond that of human presence by the roaming behaviour of pet dogs. Dogs are globally the dominant companion animal, with a population of ~ 12 million in the UK. As urban areas extend, dogs are exercised in gr…	Canis familiaris; Disturbance; Flight initiation distance; GPS tracking; Lowland heathlands; Pet dog
62	Jadhav V.; Pasqua R.; Zanon C.; Roy M.; Tredan G.; Bon R.; Guttal V.; Theraulaz G.	Collective responses of flocking sheep (Ovis aries) to a herding dog (border collie)	2024	10.1038/s42003-024-07245-8	Yes		Group-living organisms commonly exhibit collective escape responses, yet how information flows among group members in these events remains an open question. Here, we study the collective responses of a sheep flock (Ovis aries) to a shepherd dog (border collie) in a driving task between two well-defined target points. We collected high-resolution spatiotemporal data from 14 sheep and the dog, usin…		Animals; Behavior, Animal; Dogs; Sheep; Social Behavior; animal; animal behavior; dog; sheep; social behavior
63	Barge P.J.; Bawaskar M.S.; Sahatpure S.K.; Raghuwanshi D.S.; Patil D.V.	PREVALENCE OF CLINICAL SIGNS AND SYMPTOMS IN PSEUDO PREGNANT BITCHES	2024	10.29005/IJCP.2024.16.2.142-144	yes		Exfoliative vaginal cytology indices were calculated in two groups of oestrus induced animals and one group of The present study was conducted on 24 bitches irrespective of breed, age, size and parity suspected for the pseudo pregnancy from adjoining Nagpur along with the cases attended at Veterinary Clinical Complex, Nagpur during April to Nov 2021. The aim of present research work was to study …	Bitches; Maternal behavior; Pseudopregnancy
64	Sakuma H.; Tomiyasu H.; Tani A.; Goto-Koshino Y.; Tani H.; Ohno K.; Tsujimoto H.; Bonkobara M.; Okuda M.	Antitumor effects of inhibitors of ERK and Akt pathways in canine histiocytic sarcoma cell lines	2024	10.1016/j.tvjl.2024.106264	No	Veterinary	Canine histiocytic sarcoma (CHS) is characterized by aggressive biological behavior. In our previous study, ERK and Akt pathways were found to be activated in CHS tissues. Thus, the objective of this study was set to investigate the relationships between the activation status of these pathways and the proliferation of CHS cell lines by examining the effects of single and co-administrations of dru…	Akt pathway; Chemotherapy; Co-administrations; Dasatinib; Dog; Trametinib	Animals; Antineoplastic Agents; Cell Line, Tumor; Cell Proliferation; Dasatinib; Dog Diseases; Dogs; Extracellular Signal-Regulated MAP Kinases; Histiocytic Sarcoma; MAP Kinase Signaling System; Protein Kinase Inhibitors; Proto-Oncogene Proteins c-akt; Pyridones; Pyrimidines; Pyrimidinones; dasatinib; mitogen activated protein kinase; protein kinase B; trametinib; antineoplastic agent; dasatinib;…
65	Bacci B.; Brunetti B.; Maino C.; Martinoli G.; Bacon N.J.; Avallone G.	The Immune Contexture in Canine Anal Sac Adenocarcinoma: Immunohistochemical Quantification of Tumor-Infiltrating Lymphocytes and Tumor-Associated Macrophages with Image Analysis	2024	10.3390/ani14243696	No	Veterinary	Canine anal sac gland adenocarcinomas (ASACs) are locally aggressive and highly metastatic to regional lymph nodes. Tumor-infiltrating lymphocytes (TILs) and tumor-associated macrophages (TAMs) can be effective prognostic and predictive markers in numerous human neoplasms and are increasingly investigated in dogs. The aim of this study was to characterize immune cells in canine ASACs and their re…	adenocarcinoma; anal sac; CD20; CD3; FoxP3; Iba-1; lymphocytes; macrophages; tumor microenvironment; tumor-associated macrophages (TAMs); tumor-infiltrating lymphocytes (TILs)	CD20 antigen; CD3 antigen; Iba1 protein; transcription factor FOXP3; tumor protein; unclassified drug; anal adenocarcinoma; anal sac adenocarcinoma; animal experiment; animal tissue; antibody labeling; Article; cancer prognosis; cancer staging; CD3+ T lymphocyte; controlled study; dog; dog breed; female; histology; histopathology; image analysis; immunohistochemistry; lymph node metastasis; male;…
66	Bryson E.; Bricknell L.; Kift R.; Anastasi A.	Disintegration of certified compostable plastic bags in outdoor household composting conditions	2024	10.1016/j.wasman.2024.10.028	No	Dog faeces bags	Picking up dog faeces with single use plastic bags and disposing in landfill is a common practice which ultimately harms the environment. Compostable plastic dog waste bags may help to divert these wastes from landfill and recover dog faeces as a compost feedstock, though little is known about how certified home compostable plastics behave in real world home compost systems. This study investigat…	Compostable plastic; Disintegration; Dog faeces; Food waste; Home compost; Microplastics	Animals; Composting; Dogs; Family Characteristics; Feces; Plastics; Refuse Disposal; Soil; Waste Disposal Facilities; Waste Management; Composting; Disintegration; Elastomers; Land fill; Microplastic; microplastic; plastic; plastic; Compost systems; Compostable plastic; Composting conditions; Dog feces; Food waste; Home compost; Mass change; Microplastics; Picking up; Plastic bags; composting; do…
67	Henríquez-Hernández L.A.; García-Serrano I.; Quintana-Hernández D.J.; Rojas-Hernández J.; Hernández-Álvarez E.; Zumbado M.; Fernández-Borkel T.; Borkel L.F.	Single-dose 1cp-LSD administration for canine anxiety: a pilot study	2024	10.1007/s11259-024-10542-6	No		Anxiety affects 14–20% of dogs. Pharmacological treatments often fail. Psychedelics have shown to be useful for anxiety and depression in humans, but their veterinary use remains unexplored. We aimed to determine the effects of low-dose 1-cyclopropionyl-d-lysergic acid diethylamide (1cp-LSD) administered in a single dose to a dog, to observe the effect and establish the safety of the substance. T…	1cp-LSD; Animal behavior; Animal consciousness; Anxiety; Dogs; LSD; Psychedelics	Animals; Anxiety; Behavior, Animal; Dog Diseases; Dogs; Female; Hallucinogens; Lysergic Acid Diethylamide; Pilot Projects; 1 cyclopropionyl d lysergic acid diethylamide; dopamine receptor; lysergide; unclassified drug; lysergide; psychedelic agent; adult; animal experiment; animal model; anxiety; anxiety disorder; Article; bitch; case report; clinical article; depression; dog; female; human; lear…
68	Sonowal R.; Cisneros A.; Hall N.J.; Stellato A.C.	The influence of scented toy enrichment on owned dog activity levels in a household setting	2024	10.1016/j.applanim.2024.106451	Yes		Environmental enrichment with toys can improve the physical and mental well-being of dogs. Despite dogs’ keen sense of smell, there is little known on how providing scented toys influences owned dog behavior. We investigated whether providing scented toys would influence activity levels (dog activity, toy movement, and play) in owned dogs. Experiment 1 assessed owned dog preference (N=30) between…	Activity levels; Dogs; Enrichment; Olfaction; Preference assessment; Welfare	animal welfare; behavioral response; canid; experimental study; habituation; movement
69	Parchizadeh J.; Arias M.G.; Belant J.L.	Livestock predation patterns by gray wolves and persian leopards in Iran	2024	10.1038/s41598-024-78117-8	No	Wolves	Large carnivore species frequently predate and consume wild or domestic prey, which is referred to as food-related predation. Large carnivores can also hunt and kill prey exceeding their immediate needs (i.e., they do not consume prey), which is referred to as surplus predation. We used 173 records of livestock predations by gray wolves (Canis lupus; n = 133) and Persian leopards (Panthera pardus…	Canis lupus; Gray wolf; Livestock; Panthera pardus tulliana; Persian leopard; Predation	Animals; Iran; Livestock; Panthera; Predatory Behavior; Seasons; Wolves; article; Canis lupus; carnivore; dog; epidemiology; fire; human; Iran; leopard; livestock; nonhuman; Panthera; pasture; Persian (people); predation; predator; prey; spring; village; winter; wolf; animal; Iran; Panthera; physiology; season
70	Marconato L.; Faroni E.; Battisti E.; Zaccone R.; Stefanello D.; Sabattini S.	Incorporation of Biologic Variables Into the Staging for Canine Cutaneous and Subcutaneous Mast Cell Tumours: Proposal of the UBo pTNM System	2024	10.1111/vco.13000	No	Veterinary	Canine cutaneous mast cell tumours (MCTs) are currently staged based on the World Health Organization (WHO) classification, which has remained unchanged since its initial formulation. Our study aimed to assess the reliability of a novel pTNM staging system, which incorporates tumour extent (T), lymph node involvement (N), presence of distant metastases (M) and the two-tier histologic grade. We an…	dogs; grading; mastocytoma; prognosis; pTMN; staging; survival	Animals; Dog Diseases; Dogs; Female; Male; Neoplasm Staging; Retrospective Studies; Skin Neoplasms; abdominal radiography; adjuvant chemotherapy; animal experiment; animal tissue; Article; behavior assessment; cancer prognosis; cancer staging; cancer survival; clinical examination; computer assisted tomography; cutaneous mast cell tumor; disease exacerbation; disease free survival; dog; echograph…
71	Hanna P.A.; Al-Abbadi H.A.; Hashem M.A.; Mostafa A.E.; Mahmoud Y.K.; Ahmed E.A.; Hegab I.M.; Helal I.E.; Ahmed M.F.	Development of a novel intramuscular liposomal injection for advanced meloxicam delivery: Preparation, characterization, in vivo pharmacokinetics, pharmacodynamics, and pain assessment in an orthopedic pain model	2024	10.1016/j.ijpx.2024.100284	No	Medicine	Pain produces several physiological, and degenerative complications. This study aimed to formulate meloxicam (MLX) in liposomes to increase solubility and deliver MLX in a controlled manner to overcome its poor aqueous solubility and relatively short t1/2 problems. Liposomes were prepared by thin film hydration followed by ultrasonication. Tests for characterizing formulations included particle s…	CMPS-SF pain scale; Interleukin-6; Liposomes; Meloxicam; Pain management; Pharmacokinetics	isoflurane; liposome; meloxicam; mobitil; propofol; tramadol; analgesia; animal experiment; animal model; Article; AUC (0-24 h); bone pain; controlled drug release; controlled study; differential scanning calorimetry; drug clearance; drug formulation; drug half life; drug solubility; drug stability; experimental study; Fourier transform infrared spectroscopy; in vitro study; in vivo study; inject…
72	Vékony B.; Bodor Z.; Veres D.S.; Vajdovich P.; Mák E.	An investigation of the owner- and pet-related factors that may affect the use of alternative feeding practices in dogs and cats in Hungary	2024	10.1002/vro2.70004	No	Humans	Background: Alternative feeding practices have become increasingly popular among companion animal owners. We sought to identify possible factors behind the choice of alternative feeding types. Methods: A cross-sectional study was performed with Hungarian pet owners. Descriptive data analysis and logistic regression models were undertaken to determine factors that may increase the likelihood of ad…		adult; aged; Article; cat; controlled study; cross-sectional study; diet; dog; feeding behavior; female; human; Hungary; male; middle aged; miscellaneous named groups; nonhuman; pet animal; pet owner; young adult
73	Power E.S.; Dawson J.; Bennett P.C.	The Ideal Canine Companion: Re-Exploring Australian Perspectives on Ideal Characteristics for Companion Dogs	2024	10.3390/ani14243627	No	Humans	Defining the ideal characteristics of canine companions is imperative to those seeking to improve human–dog relationships. Previous investigations into the preferred traits of companion dogs were conducted before substantial recent events, such as the rise of social media and the COVID-19 pandemic, which altered human lifestyles and potentially affected canine preferences and owner satisfaction. …	anthrozoology; behaviour; companion; human–animal relationship; ideal dog	adult; aged; animal experiment; Article; Australian; behavior; companion dog; cost; dog; female; household; human; human experiment; human-animal relation; ideal characteristic; lifestyle; Likert scale; male; middle aged; nonhuman; pet animal; questionnaire; satisfaction; social media; young adult
74	Limwagu A.J.; Msugupakulya B.J.; Ngowo H.S.; Mwalugelo Y.A.; Kilalangongono M.S.; Samli F.A.; Abbasi S.K.; Okumu F.O.; Ngasala B.E.; Lyimo I.N.	The bionomics of Anopheles arabiensis and Anopheles funestus inside local houses and their implications for vector control strategies in areas with high coverage of insecticide-treated nets in South-eastern Tanzania	2024	10.1371/journal.pone.0295482	No	Medicine	Background Residual malaria transmissions in Africa may be associated with improved coverage of insecticide-treated nets, house features, and livestock husbandry. These human-land use activities may drive the ecology and behaviour of malaria vectors which sustain residual malaria transmission. This study was conducted to assess changes in the ecology and behaviour of Anopheles funestus and Anophe…		Animals; Anopheles; Female; Housing; Humans; Insecticide-Treated Bednets; Malaria; Mosquito Control; Mosquito Vectors; Tanzania; circumsporozoite protein; insecticide; ivermectin; Africa; animal experiment; Anopheles; Anopheles arabiensis; Anopheles funestus; Anopheles gambiae; Article; control strategy; controlled study; dog; ecology; enzyme linked immunosorbent assay; feeding behavior; female; …
75	Guérineau C.; Lõoke M.; Broseghini A.; Mongillo P.; Marinelli L.	Enjoy the silence: Preference and short-term effect of exposure to different acoustical stimuli in dogs	2024	10.1016/j.applanim.2024.106452	Yes		Prior research has demonstrated that animal vocalizations and music can elicit emotional responses in dogs, but their preferences for different acoustic stimuli remain underexplored. This study aimed to develop a methodology to assess dogs’ preferences and behavioral reactions to various acoustic stimuli and examine the role of familiarity in shaping these responses. In the first experiment, 90 p…	Acoustic stimuli; Dog behaviour; Emotional response; Familiarity; Preference test	agonistic behavior; behavioral response; canid; conspecific; environmental auditing; familiarity; research work; vocalization
76	Holder T.R.N.; Nichols C.; Summers E.; Roberts D.L.; Bozkurt A.	Exploring the Dynamics of Canine-Assisted Interactions: A Wearable Approach to Understanding Interspecies Well-Being	2024	10.3390/ani14243628	Yes		Canine-assisted interactions (CAIs) have been explored to offer therapeutic benefits to human participants in various contexts, from addressing cancer-related fatigue to treating post-traumatic stress disorder. Despite their widespread adoption, there are still unresolved questions regarding the outcomes for both humans and animals involved in these interactions. Previous attempts to address thes…	canine-assisted interactions; psychophysiology sensors; wearable systems	adult; analytic method; animal experiment; animal model; Article; behavioral synchrony; canine behavioral assessment and research questionnaire; clinical article; data analysis; disease assessment; dog; dynamics; electrocardiogram; electrodermal response; emotion; female; heart rate; heart rate variability; human; male; monash dog owner relationship scale; nonhuman; physical activity; pilot study…
77	Mahmoodi M.; Ayatollahi Mehrgardi A.; Momen M.; Serpell J.A.; Esmailizadeh A.	Deciphering the genetic basis of behavioral traits in dogs: Observed-trait GWAS and latent-trait GWAS analysis reveal key genes and variants	2024	10.1016/j.tvjl.2024.106251	Yes		Dogs exhibit remarkable phenotypic diversity, particularly in behavioral traits, making them an excellent model for studying the genetic basis of complex behaviors. Behavioral traits such as aggression and fear are highly heritable among different dog breeds, but their genetic basis is largely unknown. We used the genome-wide association study (GWAS) to identify candidate genes associated with ni…	Behavioral traits; Candidate genes; Canines; Latent variable modeling; Pleiotropy	Aggression; Animals; Behavior, Animal; Dogs; Fear; Female; Genome-Wide Association Study; Male; Phenotype; Polymorphism, Single Nucleotide; animal behavior; Article; attachment attention seeking; dog; dog directed aggression; dog directed fear; genetic association; genetic variability; genome-wide association study; nonhuman; nonsocial fear; owner directed aggression; phenotype; protein protein i…
78	Reese L.A.	Is It Really a Failure? A Survey About Foster Animal Adoption	2024	10.3390/ani14233498	No	Humans	The widespread use of the term “foster fail” in animal rescue suggests that it happens often, but no research has explored the prevalence of volunteers adopting their foster animals or whether the phenomenon is really a “failure”. This survey-based study focused on the following questions: 1. How common are foster fails among volunteers on shelter and rescue lists and why do they occur? 2. What t…	animal foster care; animal sheltering; foster adoption	adoption; animal welfare; Article; behavior; cat; confirmatory factor analysis; dog; domestic cat; employment status; exploratory factor analysis; finite element analysis; foster care; grief; household income; Likert scale; longevity; medical student; middle income country; nonhuman; pedigree; pet animal; pharmacist; prevalence; questionnaire; reliability; satisfaction; sexual violence; veterinar…
79	Ganitskaya Y.V.; Ever A.A.; Gritsenko V.V.; Feoktistova N.Y.; Surov A.V.	Development and Validation of a Method for Assessing Individual Behavioral Characteristics of a Domestic Dog (Canis lupus familiaris) by Online Survey of Owners	2024	10.1134/S1062359024609649	Yes		Assessment of individual behavioral characteristics (IBC) of domestic dogs is of both fundamental and practical interest to researchers. We described in this work the development and assessment of the reliability of a methodology for assessing IBC based on an online survey of owners who did not have special training. Four thousand five hundred thirty respondents took part in the survey. The quest…	behavioral characteristics; domestic dog; online survey method; personality
80	Budden T.; Coall D.A.; Jackson B.; Christian H.; Nathan A.; Jongenelis M.I.	Barriers and enablers to promoting grandchildren’s physical activity and reducing screen time: a qualitative study with Australian grandparents	2024	10.1186/s12889-024-19178-2	No	Humans	Background: With an increasing number of grandparents providing care to their grandchildren, calls have been made for these caregivers to be considered important stakeholders in encouraging children’s engagement in health-promoting behaviors, such as physical activity. Understanding the perspectives of grandparents who provide care is crucial to informing efforts that aim to increase children’s p…	Barriers; Enablers; Grandchildren; Grandparents; Physical activity; Screen time; Strategies	Adolescent; Adult; Aged; Australia; Child; Child, Preschool; Exercise; Female; Focus Groups; Grandparents; Health Promotion; Humans; Intergenerational Relations; Interviews as Topic; Male; Middle Aged; Motor Activity; Qualitative Research; Screen Time; adolescent; adult; aged; Australia; child; exercise; female; grandparent; health promotion; human; human relation; information processing; intervi…
81	Purewal R.; Christley R.; Kordas K.; Joinson C.; Meints K.; Gee N.; Westgarth C.	Companion animals and child development outcomes: longitudinal and cross-sectional analysis of a UK birth cohort study	2024	10.1186/s12887-024-05049-7	No	Humans	Background: Research into the impact of social relationships on childhood and adolescent health and wellbeing has been largely limited to children’s relationships with other humans, while studies into the impact of pet ownership are sparse and have generally not adjusted for potential confounders. This study aimed to investigate the association between pet ownership and a range of developmental o…	ALSPAC; Animals; Child development; Dogs; Longitudinal studies; Ownership	Adolescent; Animals; Birth Cohort; Cats; Child; Child Development; Child, Preschool; Cognition; Cross-Sectional Studies; Dogs; Educational Status; Female; Human-Animal Bond; Humans; Language Development; Longitudinal Studies; Male; Pets; United Kingdom; anxiety; Article; cat; child; child development; cognitive development; cohort analysis; cross-sectional study; depression; dog; emotional stabil…
82	Bhowmik N.; Cook S.R.; Croney C.; Barnard S.; Romaniuk A.C.; Ekenstedt K.J.	Heritability and Genome-Wide Association Study of Dog Behavioral Phenotypes in a Commercial Breeding Cohort	2024	10.3390/genes15121611	Yes		Background: Canine behavior plays an important role in the success of the human–dog relationship and the dog’s overall welfare, making selection for behavior a vital part of any breeding program. While behaviors are complex traits determined by gene × environment interactions, genetic selection for desirable behavioral phenotypes remains possible. Methods: No genomic association studies of dog be…	genetic risk score; inbreeding coefficient; non-social fear; social fear; startle response	aldehyde dehydrogenase; epinephrine; follistatin; neuropeptide S; quercetin; adult; anaplastic thyroid carcinoma; anxiety; apoptosis; Article; binding affinity; breeding; cell migration; DNA extraction; dog; female; gene; gene ontology; genetic association; genetic risk; genetic selection; genome-wide association study; heritability; human; male; neurotoxicity; oxygen consumption; Parkinson disea…
83	Parr-Cortes Z.; Müller C.T.; Talas L.; Mendl M.; Guest C.; Rooney N.J.	The odour of an unfamiliar stressed or relaxed person affects dogs’ responses to a cognitive bias test	2024	10.1038/s41598-024-66147-1	Yes		Dogs can discriminate stressed from non-stressed human odour samples, but the effect on their cognition is unstudied. Using a cognitive bias task, we tested how human odours affect dogs’ likelihood of approaching a food bowl placed at three ambiguous locations (“near-positive”, “middle” and “near-negative”) between trained “positive” (rewarded) and “negative” (unrewarded) locations. Using odour s…	Animal cognition; Dogs; Emotions; Human chemosignals; Stress	Animals; Behavior, Animal; Cognition; Cues; Dogs; Female; Humans; Learning; Male; Odorants; Smell; Stress, Psychological; fragrance; adult; article; cognition; cognitive bias; controlled study; dog; emotion; human; job performance; learning; male; nonhuman; odor; physiological stress; risk reduction; animal; animal behavior; association; dog; female; mental stress; odor; physiology
84	Skipper A.M.; Packer R.M.A.; O’Neill D.G.	“Maybe we should think outside the box?” prioritisation of issues with UK not-for-profit canine health and welfare research funding using Delphi expert consensus and gap analysis	2024	10.1371/journal.pone.0313735	no	human decision	Over fifty participants, who together possessed broad research, veterinary and front-line expertise from across the canine health and welfare sector, contributed to a modified Delphi study to identify the highest priority research topics in UK canine health and welfare, the highest priorities for future research approaches, and the highest priorities for future reform in research processes and in…		Animal Welfare; Animals; Consensus; Delphi Technique; Dogs; Humans; United Kingdom; anal sac; animal welfare; Article; behavior change; consensus; Delphi study; dog; hemodialysis; human; mitral valve disease; non profit organization; nonhuman; osteoarthritis; periodontal disease; prevalence; primary medical care; questionnaire; stakeholder engagement; veterinary medicine; animal; animal welfare; …
85	Azadian A.; Protopopova A.	Exploring breed differences in discrimination, reversal learning, and resistance to extinction in the domestic dog (Canis familiaris)	2024	10.1038/s41598-024-76283-3	Yes		Learning is crucial for shaping domestic dogs’ behaviour through life experiences, yet not all breeds exhibit the same learning aptitude towards a particular task. The current study’s objective was to identify differences in behaviour and learning performance across and within five breed clades and elucidate the underlying factors contributing into these variations. Dogs (n = 111) from five breed…	Breed differences; Discrimination; Domestic dog; Individual variation; Resistance to extinction; Reversal learning	Animals; Behavior, Animal; Breeding; Discrimination Learning; Dogs; Extinction, Psychological; Female; Humans; Male; Reversal Learning; Species Specificity; aptitude; article; breed difference; cladistics; cognition; controlled study; cooperation; dog; human; impulsiveness; learning; nonhuman; normal human; personal experience; questionnaire; reversal learning; reward; touch; animal; animal behav…
86	Al Aiyan A.; Balan R.; Ghebrehiwot E.; Mihreteab Y.; Zerom S.; Gebreigziabiher S.; AlDarwich A.; Willingham A.L.; Kishore U.	Mapping of the exterior architecture of the mesocephalic canine brain	2024	10.1038/s41598-024-67343-9	no	brain structure	Despite extensive studies published on the canine brain, inconsistencies and disagreements in the nomenclature and representation of various cerebral structures continue to exist. This study aimed to create a comprehensive mapping of the external architecture of the mesocephalic canine brain with a focus on the major gyri and sulci. Standardized dissection techniques were used on 20 ethically sou…	Brain mapping; Canine brain; Gyri; Neuroanatomy; Sulci	Animals; Brain; Brain Mapping; Dogs; Female; Male; animal; brain; brain mapping; dog; female; male; procedures
87	Nilsson M.; Kozyrev S.V.; Lindblad-Toh K.; Rönnberg H.; Hansson-Hamlin H.	In sickness and health - a questionnaire based study regarding immune mediated diseases and neoplasia in Swedish Nova Scotia Duck Tolling Retrievers	2024	10.1186/s13028-024-00761-x	No	Veterinary	Background: The Nova Scotia Duck Tolling Retriever (NSDTR) has previously been highlighted as a breed at risk for developing immune mediated diseases and cancer. The immune response is of great importance for the development of neoplastic disease and a dysregulated immune response may predispose to cancer. Two of the commonly seen immune mediated diseases in NSDTRs are immune mediated rheumatic d…	Autoimmune; Canine tumors; Immune-mediated rheumatic disease; IMRD; Lifetime prevalence; NSDTR; SRMA; Steroid-responsive meningitis-arteritis; Survey	Animals; Cross-Sectional Studies; Dog Diseases; Dogs; Female; Male; Neoplasms; Prevalence; Surveys and Questionnaires; Sweden; antibiotic agent; antineoplastic agent; antinuclear antibody; azathioprine; corticosteroid; cyclosporine; mycophenolate mofetil; nonsteroid antiinflammatory agent; prednisolone; tramadol; adjuvant therapy; age; animal behavior; animal euthanasia; antibiotic therapy; arter…
88	Gravgaard A.S.; Jessen L.R.; Bjørnvad C.R.; Heidemann P.L.; Christensen K.J.; Kristensen E.K.S.; Dupont N.	Owner expectations regarding antimicrobial prescription for canine acute diarrhea: A prospective observational study from the capital of Denmark	2024	10.1016/j.tvjl.2024.106243	No	Veterinary	Acute diarrhea is a common condition in dogs. Most cases are mild and self-limiting and according to guidelines, antimicrobial treatment is only indicated in dogs with severe systemic disease. However, antimicrobials are still prescribed in 50–65 % of mild cases. Multiple factors have been shown to influence the antimicrobial prescription decision, including perceived pressure from pet owners. Th…	Dogs; Perceived expectation; Prescription behavior; Satisfaction	Acute Disease; Animals; Anti-Bacterial Agents; Anti-Infective Agents; Denmark; Diarrhea; Dog Diseases; Dogs; Female; Humans; Male; Ownership; Prospective Studies; Surveys and Questionnaires; Veterinarians; antiinfective agent; antiinfective agent; acute diarrhea; adult; Article; controlled study; demographics; Denmark; dog breed; expectation; female; human; male; middle aged; nonhuman; observatio…
89	Celliers A.; Pazzi P.; Mitchell E.; Lensink A.; Raseasala N.	Subdiagnostic Cushing's syndrome in a Labrador retriever diagnosed with progesterone-secreting adrenocortical neoplasia and late liver metastasis	2024	10.1002/vrc2.976	No	Veterinary	A 5-year-old, neutered male Labrador retriever was presented for poor hair regrowth following clipping, lethargy, exercise intolerance, polyphagia, polydipsia, polyuria and heat-seeking behaviour. A bradyarrhythmia due to a second-degree atrioventricular block and poor cardiac contractility was found. On abdominal ultrasound, a left adrenal mass was detected, and a functional progesterone-secreti…		alanine aminotransferase; albumin; alkaline phosphatase; calcium; chromogranin A; corticotropin; creatinine; dexamethasone; diazepam; fentanyl; fludrocortisone; fludrocortisone acetate; globulin; glucose; glycopyrronium; hemoglobin; hydrocortisone; isoflurane; isofor; kortico; metadrenalin; normetadrenalin; pax; pimobendan; potassium; prednisolone; progesterone; propofol; protein; sodium; taurine…
90	Herpich M.E.; de Oliveira Guarnieri L.; de Oliveira A.C.P.; Moraes M.F.D.	Bacterial Lipopolysaccharide Post-Conditioning in The kainic acid animal model of Temporal Lobe epilepsy	2024	10.1016/j.yebeh.2024.110076	No	Rats	This study used intra-hippocampal injections of Kainic Acid (KA) in Wistar rats to induce spontaneous recurrent seizures (SRS) after a 9-day latent period. A post-conditioning protocol with LPS, injected at the same site 72 h after the initial KA insult, was employed to trigger secondary competing processes. To evaluate the post-conditioning effect of LPS, 25 animals were divided into four groups…	Competing circuits; Epilepsy; Epileptogenesis; Kainic Acid; LPS; Network; Plasticity; Post-conditioning	Animals; Calcium-Binding Proteins; Disease Models, Animal; Epilepsy, Temporal Lobe; Excitatory Amino Acid Agonists; Fluoresceins; Glial Fibrillary Acidic Protein; Hippocampus; Kainic Acid; Lipopolysaccharides; Male; Microfilament Proteins; Rats; Rats, Wistar; Recognition, Psychology; Swimming; bacterium lipopolysaccharide; isoflurane; kainic acid; tramadol; actin binding protein; Aif1 protein, ra…
91	Hampel J.M.; Cheuk N.; Barbosa M.M.P.; Fan T.M.	The promise of immunotherapeutic strategies to advance cancer treatment in pet dogs	2024	10.2460/javma.24.08.0532	No	Veterinary	In this article, which is part of the Currents in One Health series, principles of immunotherapeutics are discussed and their clinical exploration in dogs reviewed with emphasis on their translatability for improving treatment of commonly diagnosed cancers. With increasing longevity and sustained quality of life in pet dogs through dietary, environmental awareness, and preventative medical practi…	antitumor immunity; canine cancer; comparative oncology; immunotherapy; translational discovery	Animals; Dog Diseases; Dogs; Immunotherapy; Neoplasms; Pets; alpha interferon; cancer vaccine; cytotoxic T lymphocyte associated protein 4; immune checkpoint inhibitor; immunomodulating agent; interleukin 2; monophenol monooxygenase; programmed cell death ligand; programmed cell death protein; rituximab; T lymphocyte receptor; telomerase; tumor antigen; unclassified drug; adoptive cell therapy; a…
92	Bräuer J.; Eichentopf D.; Gebele N.; Jandke L.; Mann V.; Schulte K.; Bender Y.	Dogs distinguish authentic human emotions without being empathic	2024	10.1007/s10071-024-01899-x	Yes		Several recent studies have investigated how dogs perceive human emotional expressions. They have measured the reactions of dogs when exposed to stimuli presented in different modalities, such as photographs, audio recordings or odor samples, or to humans simulating various emotional situations. In the current study, dog owners were manipulated to genuinely experience emotions of happiness, sadne…	Domestic dogs; Emotions; Empathy; Social interactions	Animals; Behavior, Animal; Dogs; Emotions; Empathy; Female; Happiness; Human-Animal Bond; Humans; Male; animal; animal behavior; dog; emotion; empathy; female; happiness; human; human-animal bond; male; psychology
93	Soares N.M.M.; Garcia R.C.M.; Leite L.O.	Prevalence of mistreatment in dogs and cats attended in a private veterinary establishment; [Prevalência de maus-tratos em cães e gatos atendidos em estabelecimento veterinário privado]	2024	10.11606/issn.1678-4456.bjvras.2024.218009	No	Veterinary	Animal abuse is considered a crime in Brazil. Veterinarians play an essential role in promoting animal welfare and tackling this crime. The objective was to know the cases of mistreatment of pets attended in veterinary clinics. Of the 10 veterinary clinics invited, only one followed the recommendations and was included. A segmented form was completed in four sections (general animal data, animal …	Animal abuse; Animal welfare; Negligence; Veterinary clinic	animal abuse; animal behavior; animal welfare; Article; body constitution; cat; crime; dehydration; dog; female; gunshot injury; male; negligence; nonhuman; perception; periodontal disease; prevalence; veterinarian; veterinary clinic; veterinary medicine
94	ElMessmary M.H.; Diab H.Y.; Abdelsalam M.; Moussa M.F.	A Novel Optimization Algorithm Inspired by Egyptian Stray Dogs for Solving Multi-Objective Optimal Power Flow Problems	2024	10.3390/asi7060122	No	Engineering	One of the most important issues that can significantly affect the electric power network’s ability to operate sustainably is the optimal power flow (OPF) problem. It involves reaching the most efficient operating conditions for the electrical networks while maintaining reliability and systems constraints. Solving the OPF problem in transmission networks lowers three critical expenses: operation …	IEEE 30-bus system; MATLAB simulations; metaheuristic algorithm; optimal power flow; single and multi-objective function; transmission networks
95	Conteddu K.; Wilson K.; Amin B.; Chari S.; Haigh A.; Griffin L.L.; Quinn M.; Ryan A.; Smith A.F.; Ciuti S.	Fawn bedsite selection by a large ungulate living in a peri-urban area	2024	10.1007/s10344-024-01879-z	no	fallow deer	Human-wildlife conflict in expanding peri-urban and urban areas is of increasing concern, as a result of growing human populations along with the associated anthropogenic footprint on wildlife habitats. Empirical data from wildlife research carried out within human dominated landscapes are key to understanding the effects of human pressures on wildlife ecology and behaviour, exploring wildlife be…	Bedsite selection; Deer; Human-wildlife conflict; Resource selection functions; Urban wildlife
96	Carney A.; Williamson P.; Taylor R.M.	The Demography, Longevity and Mortality of Bullmastiffs Attending Veterinary Practices in Australia	2024	10.3390/ani14233419	No	Veterinary	The Bullmastiff is a giant breed of dog, and there is evidence the breed is predisposed to cancer and musculoskeletal disorders, though the disease investigation of the breed is limited. This study reports on the demography, longevity and mortality of Bullmastiffs attending veterinary practices in Australia over a ten-year period. VetCompass Australia collects patient data from veterinary practic…	Bullmastiff; demography; electronic patient record; epidemiology; longevity; mortality; VetCompass	adult; Article; Australia; behavior disorder; Bullmastiff; cause of death; coat color; color; demography; dog breed; female; gonadectomy; growth rate; longevity; male; mortality; mortality risk; musculoskeletal disease; neurologic disease; nonhuman; obesity; osteoarthritis; retrospective study; systematic review; veterinary clinic
97	Csányi E.; Sándor G.	Sexual dimorphism in the Hungarian golden jackal population: analysing body and skull size and shape	2024	10.1007/s42991-024-00436-0	No	Jackels	Defining species within the Canidae family is challenging due to morphological convergence, behavioral plasticity, traditional taxonomic limitations, and possible hybridisation. This challenge is timely with the recent population and range expansion of the golden jackal (Canis aureus). Exploring their morphological data and sexual dimorphism is essential for identifying factors driving their succ…	Body morphometry; Canidae; Canis aureus; Sexual dimorphism; Skull	Hungary; Somogy; body mass; discriminant analysis; hybridization; juvenile; mammal; morphometry; range expansion; sexual dimorphism; skull
98	Vishnu Priya M.; Anand Kumar G.; Premkumar K.	A prairie dog optimization (PDO)-based MPPT technique under partial and complex partial shading conditions	2024	10.1088/2631-8695/ad88dd	No	Prarie dogs	This study deals with the new algorithm known as prairie dog optimization (PDO) to improve the performance of the PV system under partial and complex partial conditions. This algorithm is based on the exploration and exploitation behavior of prairie dog. Conventional methods like ‘perturb and observe, cuckoo search optimization (CS), particle swarm optimization (PSO), flower pollination algorithm…	complex partial shading (CPS); cuckoo search optimization (CS); maximum power point tracking (MPPT); particle swarm optimization (PSO); perturb and observe (P & O); photovoltaic (PV)	Interpolation; Optimization algorithms; Complex partial shading; Cuckoo search optimization; Cuckoo searches; Maximum Power Point Tracking; Partial shading; Particle swarm; Particle swarm optimization; Perturb and observe; Photovoltaic; Photovoltaics; Search optimization; Swarm optimization; Particle swarm optimization (PSO)
99	van Herwijnen I.R.; Vinke C.M.; Arndt S.S.; Roulaux P.E.M.	Firework aversion in cats and dogs as reported by Dutch animal owners	2024	10.1016/j.vas.2024.100402	Yes		Firework (noise) aversion is seen in cats and dogs relatively often and comes with a risk of animal welfare impairment. Affected animals may show behaviours like freezing, hiding, fleeing, but also inappropriate elimination, loss of appetite and (social) withdrawal. In The Netherlands, firework regulation has been a much-debated topic and we aimed to provide insight into how owners in this countr…	Cats; Dogs; Firework aversion; Firework fear; Firework phobia; Noise sensitivity	acoustic stress; animal behavior; animal care; animal phobia; animal welfare; Article; aversion; cat; controlled study; dog; early life stress; fear; firework aversion; loss of appetite; nonhuman; personal experience; population exposure; psychosocial withdrawal
100	Grego A.L.; Fankhauser A.D.; Behan E.K.; Atzet S.K.; Haeussler D.J.; Mello F.R.; Bortolini M.; Ferreira F.M.	Comparative fluorophotometric evaluation of the ocular surface retention time of cross-linked and linear hyaluronic acid ocular eye drops on healthy dogs	2024	10.1007/s11259-024-10559-x	No	Veterinary	Purpose: Evaluate and compare the retention time on the canine ocular surface of crosslinked hyaluronic acid (X-HA), linear hyaluronic acid (L-HA) and saline solution using fluorescent compounds (fluorescein sodium salt, Alexa Fluor 488 cadaverine and Alexa Fluor 488 maleimide). Methods: 0.9% saline solution (SAL) was combined with fluorescein sodium salt. X-HA and L-HA were covalently modified u…	Alexa Fluor 488; Dogs; Eye drops; Fluorescein; Glycosaminoglycan	Animals; Dogs; Eye; Female; Fluorophotometry; Hyaluronic Acid; Male; Ophthalmic Solutions; auto crosslinked hyaluronic acid; eye drops; glycosaminoglycan; hyaluronic acid; microgel (material); oculenis biohance; hyaluronic acid; adult; animal experiment; Article; biocompatibility; biodegradability; controlled study; eye disease; fluorophotometry; image analysis; medial canthus; nonhuman; ocular s…
101	Li F.; Li Y.; Zhu Y.; Bao X.; Wang L.	Recent Advances in Basic Studies of Low-Intensity Pulsed Ultrasound in Periodontal Tissue Regeneration: A Systematic Review	2024	10.1007/s12015-024-10769-5	No	Veterinary	Approximately half of the adult population is suffering from periodontal disease, and conventional periodontal treatment strategies can only slow the progression of the disease. As a kind of tissue engineering, periodontal regeneration brings hope for the treatment of periodontal disease. Low-intensity pulsed ultrasound (LIPUS) is a form of ultrasound with a frequency of 1–3 MHz and a much lower …	Biological properties; Low-intensity pulsed ultrasound; Mechanism; Periodontal disease; Periodontal ligament stem cells; Periodontal tissue regeneration	Animals; Cell Differentiation; Humans; Osteogenesis; Periodontal Diseases; Periodontal Ligament; Regeneration; Stem Cells; Tissue Engineering; Ultrasonic Therapy; Ultrasonic Waves; alkaline phosphatase; bone morphogenetic protein; chemokine receptor CXCR4; hepatocyte nuclear factor 3alpha; interleukin 1; interleukin 6; microRNA; microRNA 182; mitogen activated protein kinase; mitogen activated pr…
102	Valente P.C.L.G.; Peleteiro M.C.; Pissarra H.; Vicente G.; Correia J.; Pomba C.; Duarte A.	Comparison of the accuracy of minimally invasive techniques (cytology, cell block, immunocytochemistry and clonality assay) in the diagnosis of canine multicentric lymphoma	2024	10.1016/j.rvsc.2024.105420	No	Veterinary	Lymphoma ranks among the most prevalent neoplasms in veterinary oncology, frequently diagnosed in dogs, particularly in its multicentric form. While histopathology plays a crucial role in lymphoma diagnosis, prognosis and prediction of biological behavior, minimally invasive diagnostic methods are increasingly emerging as viable alternatives. This study aims to assess and compare various minimall…	Diagnosis accuracy; Dog; Lymphoma; Neoplasia; PARR	Animals; Biopsy, Fine-Needle; Dog Diseases; Dogs; Female; Immunohistochemistry; Lymph Nodes; Lymphoma; Lymphoma, B-Cell; Lymphoma, T-Cell; Male; Polymerase Chain Reaction; lymphocyte antigen receptor; animal cell; animal experiment; animal tissue; Article; B cell lymphoma; cancer diagnosis; clinical practice; clonal variation; controlled study; cytology; diagnostic accuracy; dog disease; female; …
103	Refat M.; Zappino E.; Pagani A.	Impact of printing parameters on in-plane tensile and fracture toughness of fused filament fabricated PEEK	2024	10.1007/s40964-023-00554-0	No	Engineering	In this study, we explore the effect of various FFF parameters on the in-plane tensile properties and fracture toughness of 3D-printed poly-ether-ether-ketone (PEEK). In particular, tensile test of dog bone specimens produced with different zone heater temperatures was conducted to determine the values of elastic modulus and tensile strength. Whereas, three point bending of single-edge notched be…	Additive manufacturing; Digital image correlation(DIC); Fused filament fabrication(FFF); Interlaminar fracture toughness; Poly-ether-ether-ketone (PEEK); Tensile properties
104	D'Angelo G.; Palmieri F.	A hound-inspired pre-hybridized genetic approach for router placement in wireless mesh networks	2024	10.1016/j.asoc.2024.112159	No	Computer science	In the last years, wireless mesh networks (WMNs) have gained more and more popularity in many research and industrial applications thanks to their easy implementation, maintenance, and great reliability at a low cost. Nevertheless, for a large number of nodes, the performance of such networks is heavily influenced by the positioning of routers and gateways over the area to be covered. In this pap…	Evolutionary algorithms; Local search; Pre-hybridization; Routers placement problem; Wireless mesh networks	Gateways (computer networks); Genetic algorithms; Heuristic methods; Local search (optimization); Mesh generation; MESH networking; NP-hard; Routers; Approximate solution; Genetic approach; Local search; Low-costs; MeshNetworks; Placement problems; Pre-hybridization; Router placement problem; Wireless mesh; Wireless mesh network; Wireless mesh networks (WMN)
105	Csibra B.; Bunford N.; Gácsi M.	Development of a human-analogue, 3-symptom domain Dog ADHD and Functionality Rating Scale (DAFRS)	2024	10.1038/s41598-024-51924-9	Yes		The family dog, in its natural environment, exhibits neuropsychological deficits redolent of human psychiatric disorders, including behaviours that are similar to human attention-deficit/hyperactivity disorder (ADHD) symptoms. Based on standard questionnaire methods in humans, we aimed to develop and validate a detailed, psychometrically improved tool to assess owner views on relevant dog behavio…		Animals; Attention Deficit Disorder with Hyperactivity; Cognition; Dogs; Factor Analysis, Statistical; Humans; Impulsive Behavior; Psychiatric Status Rating Scales; Surveys and Questionnaires; animal; attention deficit hyperactivity disorder; cognition; dog; factor analysis; human; impulsiveness; psychological rating scale; questionnaire
106	Soni S.; Jakhar K.K.; Chandratre G.A.; Singh S.	Evaluation of Oxidative Stress and Histiocytic Behaviour of Canine TVT using Alpha Antitrypsin	2024	10.18805/IJAR.B-4683	No	Veterinary	Background: There is scanty literature on evaluation of oxidative stress and alpha antitrypsin marker expression in canine TVT to know its histiocytic behaviour. Since venereal transmissible tumor is one of most important tumor affecting large population of canine, thus, study was conducted to investigate the above based on clinicopathology. Methods: The study was conducted on dogs suffering from…	Alpha antitrypsin; Canine; Clinicopathology; External genitalia; Oxidative stress; Transmissible venereal tumor	alanine aminotransferase; alkaline phosphatase; aspartate aminotransferase; catalase; creatinine; glutathione; glutathione peroxidase; glutathione reductase; hemoglobin; superoxide dismutase; trypsin inhibitor; animal experiment; animal model; animal tissue; Article; blood cell count; canine transmissible venereal tumor; controlled study; erythrocyte count; erythrocyte sedimentation rate; histioc…
107	Oxley J.A.; Meyer G.; Butcher M.; Bellantuono G.; Levers A.; Westgarth C.	Veterinary students’ proximity to and interpretation of a simulated “aggressive” dog before and after training	2024	10.1038/s41598-024-53551-w	No		Dog “aggression” in the veterinary practice is commonplace. Therefore, student knowledge and education about dog behaviour and the ability to interpret “aggressive” behaviour is important from a human injury prevention and dog welfare perspective. The study aimed to compare first-year veterinary students’ perceived safest proximity to both an “aggressive” and non-reactive simulated dog, both befo…		accident prevention; adult; aggression; article; canine model; controlled study; dog; education; female; human; human experiment; indoor environment; knowledge; male; nonhuman; normal human; simulation; teaching; training; veterinary clinic; veterinary student; videorecording
108	Peters F.D.; Rahman T.; Zhang H.; Wan L.Q.	Energetic scaling behavior of patterned epithelium	2024	10.1016/j.jbiomech.2024.112342	No	Physiology	Cellular monolayers display various degrees of coordinated motion ranging from the small scale of just a few cells to large multi-cellular scales. This collective migration carries important physical cues for creating proper tissue morphology. Previous studies have demonstrated that the energetics of the epithelial monolayer show a linear variation with time in conjunction with an arrest in monol…	Cell Chirality; Collective Migration; Energetics; Epithelium	Animals; Cell Adhesion; Cell Movement; Dogs; Epithelial Cells; Epithelium; Madin Darby Canine Kidney Cells; Models, Biological; Cell adhesion; Cell chirality; Cellulars; Collective migration; Coordinated motion; Energetic; Epithelial monolayers; Epithelium; Scaling behaviours; Small scale; Tissue morphology; article; cell adhesion; chirality; controlled study; energy transfer; epithelium; geometr…
109	Levin I.; Sinha M.; Barton S.; Hecht E.	A left-lateralized white matter tract associated with communication in domestic dogs	2024	10.1016/j.cub.2024.09.021	yes		The ability to communicate with conspecifics is an adaptive behavior important for survival and reproduction, particularly in lineages that evolved enlarged brains and complex social behavior. In humans, language is supported by a robust, left-lateralized white matter fiber tract called the arcuate fasciculus, which links Broca's and Wernicke's areas, the core neocortical language regions located…		Animal Communication; Animals; Brain; Dogs; Female; Functional Laterality; Male; White Matter; animal; animal communication; brain; dog; female; hemispheric dominance; male; physiology; white matter
110	Muscosky L.; Horowitz A.	Distinguishing Doors and Floors on All Fours: Landmarks as Tools for Vertical Navigation Learning in Domestic Dogs (Canis familiaris)	2024	10.3390/ani14223316	Yes		Spatial navigation allows animals to understand their environment position and is crucial to survival. An animal’s primary mode of spatial navigation (horizontal or vertical) is dependent on how they naturally move in space. Observations of the domestic dog (Canis familiaris) have shown that they, like other terrestrial animals, navigate poorly in vertical space. This deficit is visible in their …	animal cognition; dog cognition; landmark learning; spatial navigation; vertical navigation	anatomical landmark; Article; cognition; dog; exploratory behavior; human; learning; locomotion; nonhuman; questionnaire; spatial orientation; vertical navigation
111	Sharif S.; Singh C.P.; Athar B.; Kaleem Khan M.; Qamar A.	Forensic and ecological significance of necrophagous insects: Insights from animal carcasses, human cadavers, and myiasis patients	2024	10.1016/j.legalmed.2024.102544	No	Medicine	Necrophagous insects, including flies and beetles, play pivotal roles in decomposition, ecology, and forensics. Their diversity and activities vary across environments, necessitating comprehensive studies for understanding and management. The aim of the study is to investigate insect infestation on animal carcasses, human cadavers, and myiasis patients to enhance ecological, forensic, and medical…	Abandoned animal carcasses; Coleoptera; Diptera; Post-Mortem House	Animals; Cadaver; Coleoptera; Diptera; Dogs; Feeding Behavior; Forensic Entomology; Forensic Pathology; Humans; Male; Myiasis; Postmortem Changes; amoxicillin plus clavulanic acid; amoxyclav; analgesic agent; turpentine oil; adult; animal tissue; Article; cadaver; Calliphoridae; carcass; case report; cheek carcinoma; child; Chrysomya albiceps; Chrysomya bezziana; Chrysomya megacephala; Chrysomya …
112	Reicher V.; Kovács T.; Csibra B.; Gácsi M.	Potential interactive effect of positive expectancy violation and sleep on memory consolidation in dogs	2024	10.1038/s41598-024-60166-8	Yes		In dogs, as in humans, both emotional and learning pretreatment affect subsequent behaviour and sleep. Although learning often occurs in an emotional-social context, the emotion-learning interplay in such context remain mainly unknown. Aims were to assess the effects of Controlling versus Permissive (emotional factors) training (learning factors) styles on dogs’ behaviour, learning performance, a…		Animals; Behavior, Animal; Dogs; Electroencephalography; Emotions; Female; Learning; Male; Memory Consolidation; Sleep; animal; animal behavior; dog; electroencephalography; emotion; female; learning; male; memory consolidation; physiology; sleep
113	Pricoupenko N.; Marsigliesi F.; Marcq P.; Blanch-Mercader C.; Bonnet I.	Src kinase slows collective rotation of confined epithelial cell monolayers	2024	10.1039/d4sm00827h	No	Physiology	Collective cell migration is key during development, wound healing, and metastasis and relies on coordinated cell behaviors at the group level. Src kinase is a key signalling protein for the physiological functions of epithelia, as it regulates many cellular processes, including adhesion, motility, and mechanotransduction. Its overactivation is associated with cancer aggressiveness. Here, we take…		Animals; Cell Adhesion; Cell Movement; Dogs; Epithelial Cells; Humans; Madin Darby Canine Kidney Cells; Rotation; src-Family Kinases; Adhesives; Cell adhesion; Monolayers; Stress analysis; Traction (friction); protein tyrosine kinase; Cell behaviours; Cell monolayers; Cellular process; Collective cell migrations; Epithelial cells; Group level; Physiological functions; Signalling proteins; Src-kin…
114	Schenk A.P.; Gaerig A.S.; Reilly C.M.	Improved corneal clarity following lamellar keratectomy for corneal lipidosis in a canine with ocular manifestations of hypothyroidism	2024	10.1111/vop.13223	No	Veterinary	Objective: To report the corneal clarity outcome following lamellar keratectomy of arcus lipoides corneae secondary to canine hypothyroidism and report a unique retinal manifestation of systemic disease. Animal Studied: Four-year-old spayed female Sheepdog-Poodle canine. Procedure: Lamellar keratectomy OD. Results: Bilateral severe arcus lipoides corneae was noted in the initial presentation. Bil…	arcus lipoides corneae; bullous retinal detachment; corneal surgery; dog; endocrinopathy	Animals; Cornea; Corneal Diseases; Dog Diseases; Dogs; Female; Hypothyroidism; Keratectomy; Lipidoses; alfaxalone; atracurium besilate; buprenorphine; carprofen; cyclosporine; gabapentin; ketorolac; midazolam; ofloxacin; thyroxine; tobramycin; Anaplasma phagocytophilum; Article; biochemical analysis; blood cell count; Canis; cornea; diastolic blood pressure; drug withdrawal; Ehrlichia canis; eye …
115	Root-Gutteridge H.; Smith B.R.; Kershenbaum A.; Butkiewicz H.; Fontaine A.C.; Owens J.L.; Schindler L.; Dassow A.	Not afraid of the big bad wolf: calls from large predators do not silence mesopredators	2024	10.1002/wlb3.01226	Yes		Large predators are known to shape the behavior and ecology of sympatric predators via conflict and competition, with mesopredators thought to avoid large predators, while dogs suppress predator activity and act as guardians of human property. However, interspecific communication between predators has not been well-explored and this assumption of avoidance may oversimplify the responses of the sp…	Canis familiaris; Canis latrans; Canis lupus; eavesdropping; ecology of fear; interspecific communication
116	Gonzales A.J.; Aleo M.; Mahabir S.; Messamore J.; Stegemann M.	Oclacitinib (APOQUEL®) is a selective Janus kinase 1 inhibitor with efficacy in a canine model of flea allergic dermatitis	2024	10.1111/jvp.13462	No	Veterinary	Oclacitinib is a novel Janus kinase (JAK) inhibitor that potently inhibits JAK1-dependent cytokines involved in allergy, inflammation, and pruritus (IL-2, IL-4, IL-6, IL-13, and IL-31). Oclacitinib (Apoquel®, Zoetis Inc, Parsippany, NJ) is approved for the treatment/control of pruritus associated with allergic dermatitis and treatment/control of clinical manifestations of atopic dermatitis in dog…	flea allergy dermatitis; IL-31; inflammation; JAK1; oclacitinib; pruritus	Animals; Dermatitis, Atopic; Dog Diseases; Dogs; Female; Flea Infestations; Janus Kinase 1; Janus Kinase Inhibitors; Male; Pruritus; Pyrimidines; Siphonaptera; Sulfonamides; interleukin 13; interleukin 2; interleukin 31; interleukin 4; interleukin 6; Janus kinase 1; oclacitinib; placebo; Janus kinase 1; Janus kinase inhibitor; oclacitinib; pyrimidine derivative; sulfonamide; animal experiment; an…
117	Bertola L.; Pellizzoni B.; Giudice C.; Grieco V.; Ferrari R.; Chiti L.E.; Stefanello D.; Manfredi M.; De Zani D.; Recordati C.	Tumor-associated macrophages and tumor-infiltrating lymphocytes in canine cutaneous and subcutaneous mast cell tumors	2024	10.1177/03009858241244851	No	Veterinary	Cutaneous and subcutaneous mast cell tumors (MCTs) are common canine neoplasms characterized by variable biological behavior. Tumor-associated macrophages (TAMs) and tumor-infiltrating lymphocytes (TILs) can be effective prognostic markers in numerous human neoplasms and are increasingly investigated in dogs. The aim of this study was to characterize immune cells in canine MCTs and their relation…	canine; dog; immunohistochemistry; mast cell tumor; neoplasm; sentinel lymph node; tumor-associated macrophages; tumor-infiltrating lymphocytes	Animals; Dog Diseases; Dogs; Female; Forkhead Transcription Factors; Lymphocytes, Tumor-Infiltrating; Male; Mast Cells; Skin Neoplasms; Tumor-Associated Macrophages; transcription factor FOXP3; forkhead transcription factor; angiogenesis; animal experiment; animal tissue; antibody labeling; Article; cell infiltration; controlled study; diagnostic test accuracy study; dog; female; histology; histo…
118	Bessa I.T.; Cancela T.M.; Ruiz-Miranda C.R.; Nascimento A.L.R.D.; de Carvalho J.J.; Giné G.A.F.; Rocha V.N.	Defensive Behavior and Integumentary Morphology of the Hairy Dwarf Porcupine Coendou spinosus (Rodentia: Erethizontidae)	2024	10.1002/jmor.70000	No	Porcupines	New World porcupines (Erethizontidae) exhibit behaviors and possess integumentary structures, including the quills, that are used for self-defense. The North American porcupine (Erethizon dorsatum) has been well studied regarding these features; however, information is lacking for the South American Coendou species. We describe the defensive behavior and integumentary morphology of Coendou spinos…	barb; cutaneous annex; Erethizontidae; quill; skin; warning	Animals; Behavior, Animal; Female; Integumentary System; Male; Porcupines; Skin; animal; animal behavior; female; integumentary system; male; physiology; porcupine; skin
119	Saini D.; Diaz R.L.; Amirouche F.; Cataneo J.L.; Mathis S.A.; Marques M.A.; Williams Q.L., Jr.; Zhao L.; Reid R.R.; Alkureishi L.	Investigating mechanical properties for developing a human infant cranial bone surrogate in pediatric craniofacial surgery	2024	10.1016/j.heliyon.2024.e40366	No	Physiology	Beyond the surgeon's feedback on bone behavior in the operating room, there is a paucity of data present in the literature on the mechanical properties of pediatric calvarial bone. The present study tested the calvarial bone of four species (Adult Humans, Dog, Pig, and Monkey) to find the mechanical properties. Three types of tests were performed; flexural, compression, and torsion to mimic how b…	Cranial bone craniosynostosis biomechanics mechanical testing pediatrics
120	Dora B.K.; Bhat S.; Halder S.; Srivastava I.	Multi-objective optimal power flow problem using Nelder–Mead based Prairie Dog optimization algorithm	2024	10.1007/s00500-024-10314-z	No	Computer science	The Prairie Dog optimization algorithm (PDOA) is a novel metaheuristic algorithm that takes its inspiration from foraging behavior, burrow building activities and communication alarm of Prairie Dog. PDOA has gained extensive popularity among the research community and is now utilized to tackle a variety of optimization challenges. However, the algorithm does not have a healthy equilibrium conditi…	Metaheuristic algorithm; Multi objective optimal power flow; Nelder–Mead algorithm; Prairie Dog optimization algorithm	Benchmarking; Higher order statistics; Integer programming; Interpolation; Multiobjective optimization; Optimization algorithms; Problem solving; Statistical tests; Building activities; Foraging behaviours; Meta-heuristics algorithms; Multi-objective optimal power flow; Nelder meads; Nelder-Mead algorithms; Optimal power flow problem; Optimization algorithms; Prairie dog optimization algorithm; R…
121	Pedretti G.; Canori C.; Costantini E.; Palme R.; Valsecchi P.; Marshall-Pescini S.	Intra and interspecific audience effect on domestic dogs' behavioural displays and facial expressions	2024	10.1038/s41598-024-58757-6	Yes		The aim of the current study was to investigate the influence of both intra- and interspecific audiences on dogs' facial expressions and behaviours. Forty-six dogs were exposed to three test conditions in which a food reward, initially available, was denied when in the presence of either a human (Human condition) or a dog audience (Dog condition), or in the absence of a visible audience (Non-soci…	Animal communication; Audience effects; Displacement behaviours; Domestic dog; Facial expressions; Interspecific communication; Intraspecific communication; Stress signals; Visual signals	Animals; Behavior, Animal; Dogs; Facial Expression; Female; Humans; Hydrocortisone; Male; Saliva; Social Behavior; Stress, Psychological; hydrocortisone; animal; animal behavior; chemistry; dog; facial expression; female; human; male; mental stress; metabolism; physiology; saliva; social behavior
122	Terho R.A.; Kainulainen T.P.; Salonen M.A.; Sirviö J.A.; Heiskanen J.P.	Renewable Furfural-Based Sulfur-Bridged Epoxy Resins with Excellent Adhesive Properties	2024	10.1021/acs.macromol.4c01000	No	Engineering	The increasing interest in reducing the dependence on fossil-based resources by searching and replacing them with renewable biobased sources has intensified in both industrial and academic sectors. Especially, lignocellulose-based biomass can be utilized in the production of many aromatic platform chemicals suitable as substitutes for known fossil-based chemicals. For example, cellulose-derived 5…		Curing; Ethers; Furfural; Gravimetry; Lignocellulose; Polyepoxides; Tensile Strength; Thermal Analysis; Water; Curing; Furfural; Lignocellulose; Lignocellulosic biomass; Tensile strength; Thermogravimetric analysis; Academic sectors; Adhesive properties; Bio-based; Diglycidyl ether of bisphenol-A; Epoxy; Industrial sector; Platform chemicals; Renewables; Sulfur-bridged; Synthesised; Tensile testi…
123	Yeh J.	Can he say that? Who’s going to stop him?: Liberal and conservative racial norm enforcements against Trump’s racial derogations	2024	10.1057/s41290-024-00211-1	No	Politics	Throughout his campaigns and presidency, Trump repeatedly flouted the norm prohibiting racially derogatory appeals, leading many to wonder if modern racial norms against explicit racism had eroded. Despite the centrality of the normative prohibitions against explicit racism in the scholarship of modern racisms, few examined how these racial norms operate as norms. This paper foregrounds two inter…	Color blind racism; Dog whistle politics; Political behavior; Social norms
124	Bonzani R.M.; Manzano B.L.; Davidson M.J.; Whitten A.N.; White J.M.; Gauri D.; Royster T.; Guerre L.; Metz A.M.; Erhardt A.; Tykot R.H.	Isotope values reveal “canopy effect” in deer territoriality and maize consumption for dogs from archaeological sites in Kentucky dating to the Middle Woodland through Late Fort Ancient time periods	2024	10.1016/j.jasrep.2024.104741	no	archaeology	This research analyzes stable carbon, nitrogen, and oxygen isotope values in tooth collagen and enamel to investigate foraging and territorial behavior in white-tailed deer (Odocoileus virginianus Zimmermann) and maize (Zea mays Linneaus) consumption in dogs (Canis familiaris Linneaus). The study analyzed 22 deer teeth from 13 archaeological sites in Kentucky covering a span of approximately 1,50…	Canopy Effect; Deer (Odocoileus virginianus Zimmermann); Dogs (Canis familiaris Linneaus); Eastern Woodlands; Fort Ancient Time Period; Maize (Zea mays Linneaus); Middle to Late Woodland Time Period; Nitrogen and Oxygen Isotopes; Stable Carbon
125	Cunningham P.; Shankar M.; vonHoldt B.; Brzeski K.E.; Kienle S.S.	Coyotes can do ‘puppy dog eyes’ too: comparing interspecific variation in Canis facial expression muscles	2024	10.1098/rsos.241046	No	Cayotes	Facial expressions are critical for non-verbal communication. The Canis genus epitomizes the interplay between behaviour and morphology in the evolution of non-verbal communication. Recent work suggests that the levator anguli oculi medialis (LAOM) muscle is unique to dogs (Canis familiaris) within the Canis genus and evolved due to domestication. The LAOM raises the inner eyebrows, resulting in …	AU101; Canis familiaris; Canis latrans; inner brow raise; morphological evolution
126	Gnanadesikan G.E.; King K.M.; Carranza E.; Flyer A.C.; Ossello G.; Smith P.G.; Steklis N.G.; Steklis H.D.; Carter C.S.; Connelly J.J.; Barnett M.; Gee N.; Tecot S.R.; MacLean E.L.	Effects of human-animal interaction on salivary and urinary oxytocin in children and dogs	2024	10.1016/j.psyneuen.2024.107147	Yes		Oxytocin pathways are hypothesized to play important roles in human-animal interactions and may contribute to some benefits of these interspecific social relationships. We explored the effects of naturalistic interactions between children and dogs on oxytocin release in both species, as well as associations between methylation of the oxytocin receptor gene (OXTRm), social behavior, and oxytocin r…		Animals; Child; Child, Preschool; Dogs; Female; Human-Animal Bond; Human-Animal Interaction; Humans; Male; Oxytocin; Receptors, Oxytocin; Saliva; Social Behavior; oxytocin; oxytocin receptor; oxytocin; oxytocin receptor; adolescent; affect; animal experiment; Article; bisulfite sequencing; child; controlled study; DNA methylation; dog; female; gene; hormone response; hormone urine level; human; h…
127	Mejia D.; Burnett L.; Hebdon N.; Stevens P.; Shiber A.; Cranston C.; DeGreeff L.; Waldrop L.D.	Physical properties of odorants affect behavior of trained detection dogs during close-quarters searches	2024	10.1038/s41598-024-55323-y	yes		Trained detection dogs have a unique ability to find the sources of target odors in complex fluid environments. How dogs derive information about the source of an odor from an odor plume comprised of odorants with different physical properties, such as diffusivity, is currently unknown. Two volatile chemicals associated with explosive detection, ammonia (NH3, derived from ammonium nitrate-based e…		Animals; Behavior, Animal; Dogs; Explosive Agents; Odorants; Smell; Working Dogs; explosive; fragrance; animal; animal behavior; dog; odor; working dog
128	Antunes C.; Costa A.P.; Vieira A.C.; Vieira J.C.	Mechanical Behaviour of Green Epoxy Composites Reinforced with Sheep and Dog Wool from Serra Da Estrela	2024	10.3390/polym16223115	No	Engineering	Environmental awareness has led industries and consumers to replace products derived from oil resources with products derived from natural sources. In the case of the composite materials industry, the replacement of synthetic fibres with natural fibres has increased in recent years. To study the influence that different types of natural fibres and different textile manufacturing techniques have o…	animal fibres; dog wool fibre; green composites; mechanical properties; sheep wool fibre	Bending moments; Bending strength; High modulus textile fibers; Knit fabrics; Synthetic textile fibers; Tensile strength; Textile industry; Weaving; Wool; Wool fibers; Animal fibre; Dog wool fiber; Epoxy composite; Green composites; Mechanical; Mechanical behavior; Property; Sheep wool; Sheep wool fiber; Woven fabrics; Tensile testing
129	Rothkoff L.; Feng L.; Byosiere S.-E.	Domestic pet dogs (Canis lupus familiaris) do not show a preference to contrafreeload, but are willing	2024	10.1038/s41598-024-51663-x	Yes		Contrafreeloading is the behavior of working for food when also provided with identical food that does not require effort to obtain. This behavior has been observed in humans and non-human animals, including domesticated species. In the current investigation, we assessed whether companion animals, specifically domestic dogs, contrafreeload when presented with two feeders simultaneously, a snuffle…		Animals; Choice Behavior; Dogs; Feeding Behavior; Food; Linear Models; Wolves; article; body constitution; dog; feeding; human; nonhuman; pet animal; step count; animal; decision making; dog; feeding behavior; food; statistical model; wolf
130	Lovin L.M.; Langan L.M.; Scarlett K.R.; Taylor R.B.; Kim S.; Kevin Chambliss C.; Chatterjee S.; Thad Scott J.; Brooks B.W.	(+) Anatoxin-a elicits differential survival, photolocomotor behavior, and gene expression in two alternative vertebrate models	2024	10.1016/j.envint.2024.109045	No	Fish	Anatoxin-a is a globally occurring, yet understudied, chiral cyanobacterial toxin that threatens public health and the environment. It has led to numerous dog. livestock and bird poisonings and although it has been studied in rodent models, comparatively little research has occurred in aquatic species. To advance a comparative toxicology understanding of this toxin in alternative vertebrate model…	Behavior; Chiral Toxicology; Natural Toxin; Neurotransmission; Water Quality	Animals; Cyanobacteria Toxins; Cyprinidae; Gene Expression; Locomotion; Tropanes; Water Pollutants, Chemical; Zebrafish; Macroinvertebrates; Medicinal chemistry; Transcription; anatoxin a; glyceraldehyde 3 phosphate dehydrogenase; anatoxin a; cyanobacterium toxin; tropane derivative; Anatoxin; Behavior; Behavior expression; Chiral toxicology; Fathead minnow; Genes expression; Natural toxins; Neur…
131	Vékony K.; Pongrácz P.	Many faces of dominance: the manifestation of cohabiting companion dogs’ rank in competitive and non-competitive scenarios	2024	10.1007/s10071-024-01842-0	Yes		There are indications that companion dogs of multi-dog households form a hierarchy, maintained by formal and agonistic dominance. Although it was found that the behaviour of dogs depends on their rank in several contexts, so far, the assessment of their rank itself has been based on owner-completed questionnaires. With this research we endeavoured to find associations between rank scores from the…	Agonistic behaviours; Companion dogs; Dominance hierarchy; Formal dominance; Rank dynamics; Resource competition	Animals; Behavior, Animal; Dogs; Human-Animal Bond; Pets; Social Dominance; Surveys and Questionnaires; animal; animal behavior; dog; human-animal bond; pet animal; questionnaire; social dominance
132	Pinho L.C.; Queirós J.A.; Santos C.; Colaço B.; Fernandes M.H.	Biomimetic In Vitro Model of Canine Periodontal Ligament	2024	10.3390/ijms252212234	No	Veterinary	Periodontal disease affects about 80% of dogs, highlighting the importance of addressing periodontitis in veterinary dental care. The periodontal ligament (PDL) is a key structure holding the potential to regenerate the entire periodontal complex. This work presents an in vitro model of canine PDL-derived cell cultures that mimic the PDL’s regenerative capacity for both mineralised and soft tissu…	biomimetic in vitro model; canine cell cultures; hydroxyapatite nanoparticles; osteoblastic markers; osteogenic induction; periodontal ligament; periodontal markers	Animals; Biomimetics; Cell Differentiation; Cell Proliferation; Cell Survival; Cells, Cultured; Dogs; Durapatite; Nanoparticles; Osteogenesis; Periodontal Ligament; Regeneration; ascorbic acid; calcium phosphate; collagen; dexamethasone; F actin; nanohydroxyapatite; osteopontin; hydroxyapatite; nanoparticle; animal experiment; animal tissue; Article; biomimetics; cell function; cell growth; cell …
133	Minuzzo T.; Bascherotto J.S.; Gnoatto F.L.C.; Marangoni M.; de Souza M.R.; Champion T.	Cardiovascular effects of dog-appeasing pheromone in the hospital environment	2024	10.1016/j.jveb.2024.08.003	No	Veterinary	Recent research has emphasized the health implications of acute or chronic stress in animals. Hospitalized dogs are susceptible to stress due to various factors, including exposure to a novel environment, invasive procedures, and separation from their primary caregiver. The clinical significance of stress in these animals underscores the importance of stress management from the moment of admissio…	Autonomic nervous system; Canine; Stress; Veterinary; Well-being	dog appeasing pheromone; pheromone; placebo; unclassified drug; ambulatory electrocardiography; animal experiment; Article; cardiovascular effect; controlled study; dog; double blind procedure; exposure; female; heart rate; hospitalization; male; nonhuman; physiological stress; randomized controlled trial; stress management; systolic blood pressure; veterinary clinic
134	Sheykhbahaedinzade A.; Sarchahi A.A.; Kazemi Mehrjerdi H.	Effects of acepromazine, xylazine and propofol on spinal reflexes in healthy dogs	2024	10.1002/vms3.70009	no	drug treament without comparison	Background: In the neurological examination, it is crucial to identify the possible location of the lesion in order to determine the appropriate treatment process. In aggressive animals, chemical restraint may be necessary due to their non-cooperative behaviour. However, sedatives may distort the results of examinations. Therefore, a drug should be found that has minimal impact on the examination…	acepromazine; neurological examinations; propofol; spinal reflexes; xylazine	Acepromazine; Animals; Dogs; Female; Hypnotics and Sedatives; Male; Propofol; Reflex; Xylazine; acepromazine; lipuro; neurotranq; propofol; xylazine; acepromazine; hypnotic sedative agent; propofol; xylazine; adult; animal behavior; animal experiment; Article; controlled study; cutaneous trunci muscle reflex; dog; dose time effect relation; extensor carpi radialis muscle; eyelid reflex; gag refle…
135	Del Tredici P.	The Ginkgo—Covid connection	2024	10.1002/ppp3.10545	No	Trees	Social Impact Statement: Gingko biloba is an iconic tree with a surprising connection to the SARS and Covid viruses that have impacted human health since 2003. Natural history studies on the ecology of Gingko seed dispersal by Carnivoran scavengers in Asia over the past 30 plus years have elucidated the deep evolutionary history that not only makes these animals effective at spreading seeds but a…	Carnivoran seed dispersal; Covid pandemic; Ginkgo biloba; masked palm civet; raccoon dog; SARS; SARS-CoV-2; zoonotic spillover
136	Vigo M.; Haro-Martínez E.; Ruiz E.; Fumadó-Navarro J.; Placci M.; Muro S.	New cellular models to support preclinical studies on ICAM-1-targeted drug delivery	2024	10.1016/j.jddst.2024.106170	No	Medicine	Intercellular adhesion molecule 1 (ICAM-1) is a cell-surface protein actively explored for targeted drug delivery. Anti-ICAM-1 nanocarriers (NCs) target ICAM-1-positive sites after intravenous injection in animal models, but quantitative mechanistic examination of cellular-level transport in vivo is not possible. Prior studies in human cell cultures indicated efficient uptake of these formulation…	Animal models; Cellular models; Intercellular adhesion molecule 1; Intracellular transport; Preclinical studies; Targeted nanocarriers	amiloride; clathrin; filipin; fluorescein isothiocyanate; immunoglobulin G i 125; intercellular adhesion molecule 1; intercellular adhesion molecule 1 antibody; nanocarrier; polyglactin; polystyrene; radiopharmaceutical agent; unclassified drug; animal cell; animal experiment; Article; brain capillary endothelial cell; centrifugation; confocal microscopy; controlled study; dispersity; DNA sequenc…
137	Bognár Z.; Szabó D.; Turcsán B.; Kubinyi E.	The behavioural effect of short-term cognitive and physical intervention therapies in old dogs	2024	10.1007/s11357-024-01122-2	Yes		Efforts to counteract age-related decline have resulted in the emergence of various interventions. However, everyday benefits are rarely reported in elderly people. Dogs provide an excellent model for studying aging and interventions due to their similarities to humans. Our aim was to investigate whether a combined physical and cognitive intervention (most effective in humans) could enhance the p…	Age-related decline; Cognitive intervention; Combined intervention; Dog aging; Physical intervention	Aging; Animals; Behavior, Animal; Cognition; Cognitive Behavioral Therapy; Dogs; Female; Male; Physical Therapy Modalities; Social Behavior; age; aged; aging; animal experiment; article; behavior; cognition; controlled study; dog; female; human; male; mental performance; nonhuman; problem solving; social behavior; therapy; aging; animal; animal behavior; cognitive behavioral therapy; dog; physiol…
138	Peterson H.M.; Holler J.C.; Boswell A.; Trepanier L.A.	Urothelial genotoxicity of environmental chemicals detected in the urine of healthy dogs and their owners	2024	10.1017/cts.2024.546	No	Veterinary	Introduction: Major risk factors for urothelial cell carcinoma (UCC) in people are smoking and occupational exposures. However, up to 30% of human UCC risk is still unexplained. Pet dogs develop UCC that models the clinical behavior of muscle-invasive human UCC. Dogs may therefore provide a useful model for non-tobacco, nonoccupational UCC risk. We previously found that nonsmoking human subjects …	acrolein; arsenic; Bladder cancer; environmental chemicals; urothelial carcinoma risk	acrolein; arsenic; cell DNA; double stranded DNA; gamma H2AX; histone H2AX; unclassified drug; animal experiment; animal model; Article; comet assay; concentration process; confocal laser scanning microscopy; controlled study; DNA damage; dog; female; genotoxicity; health survey; HT-1376 cell line; human; human cell; in vitro study; kidney concentrating capacity; nonhuman; T24 cell line; urinary …
139	Szentiványi T.; Takács N.; Sándor A.D.; Péter Á.; Boldogh S.A.; Kováts D.; Foster J.T.; Estók P.; Hornok S.	Bat-associated ticks as a potential link for vector-borne pathogen transmission between bats and other animals	2024	10.1371/journal.pntd.0012584	No	Bats	Background Potentially zoonotic pathogens have been previously detected in bat-associated ticks, but their role in disease transmission and their frequency of feeding on non-bat hosts is poorly known. Methodology/Principal findings We used molecular blood meal analysis to reveal feeding patterns of the bat-associated tick species Ixodes ariadnae, I. simplex, and I. vespertilionis collected from c…		Animals; Bartonella; Caves; Chiroptera; Dogs; Europe; Feeding Behavior; Horses; Ixodes; Sus scrofa; Tick-Borne Diseases; cytochrome c oxidase; adult; animal experiment; Article; Bartonella; bat; blood analysis; disease transmission; DNA extraction; Europe; female; gene sequence; Gram negative bacterium; Ixodes; Ixodes ariadnae; Ixodes simplex; Ixodes vespertilionis; male; Neoehrlichia mikurensis;…
140	Zhang D.; Turecek J.; Choi S.; Delisle M.; Pamplona C.L.; Meltzer S.; Ginty D.D.	C-LTMRs evoke wet dog shakes via the spinoparabrachial pathway	2024	10.1126/science.adq8834	No	Mice	Many hairy mammals perform rapid oscillations of their body, called wet dog shakes, to remove water and irritants from their back hairy skin. The somatosensory mechanisms that underlie this behavior are unclear. We report that Piezo2-dependent mechanosensation mediates wet dog shakes evoked by water or oil droplets applied to back hairy skin of mice. Unmyelinated C-fiber low-threshold mechanorece…		Animals; Behavior, Animal; Male; Mechanoreceptors; Mice; Nerve Fibers, Unmyelinated; Optogenetics; Parabrachial Nucleus; Skin; Synapses; Water; fat droplet; membrane protein; piezo2 protein; unclassified drug; water; animal behavior; animal experiment; Article; C fiber low threshold mechanoreceptor; controlled study; integumentary system; mechanoreceptor; mechanosensing; mouse; neck; nerve excita…
141	Amirhosseini M.H.; Yadav V.; Serpell J.A.; Pettigrew P.; Kain P.	An artificial intelligence approach to predicting personality types in dogs	2024	10.1038/s41598-024-52920-9	Yes		Canine personality and behavioural characteristics have a significant influence on relationships between domestic dogs and humans as well as determining the suitability of dogs for specific working roles. As a result, many researchers have attempted to develop reliable personality assessment tools for dogs. Most previous work has analysed dogs’ behavioural patterns collected via questionnaires us…		Algorithms; Animals; Artificial Intelligence; Bayes Theorem; Dogs; Humans; Machine Learning; Personality; article; artificial intelligence; controlled study; cross validation; decision tree; diagnosis; dog; human; k means clustering; k nearest neighbor; machine learning; nonhuman; personality; personality assessment; questionnaire; support vector machine; algorithm; animal; Bayes theorem; dog; pe…
142	Bistre Dabbah S.; Mendl M.; Guest C.M.; Rooney N.J.	Survey on the importance of different traits for medical detection dogs	2024	10.1016/j.jveb.2024.08.004	yes		Medical detection dogs are used to remotely detect a range of diseases (biodetection) and assist patients with chronic conditions. There has been little research on the behavioral traits linked to performance for these roles. We developed a survey to investigate which attributes are most important in medical detection dogs and how these vary between dogs used for bio-detection and medical alert a…	Behavior; Medical detection dogs; Selection; Survey; Temperament; Traits	animal behavior; Article; detection dog; environmental factor; health practitioner; human-animal relation; learning; medical detection dog; mental concentration; motivation; nonhuman; olfactory discrimination; problem solving; reward; species difference; travel
143	Frey E.; Kedrowicz A.; Hedgpeth M.-W.	Veterinary Students Underestimate Cat and Dog Owner Adherence and Knowledge Regarding Antimicrobial Use and Resistance	2024	10.3138/jvme-2023-0129	No	Humans	The purpose of this study was to explore students’ perceptions related to cat and dog owners’ (a) knowledge of antibiotics and antimicrobial resistance, (b) expectations and preferences related to antibiotic use, and (c) preferences and experiences related to veterinarian–client communication preferences and experiences. This project compared students’ responses to those provided by cat and dog o…	antimicrobial resistance; antimicrobial use; communication; pet owners; veterinary education; veterinary students	Adult; Animals; Anti-Bacterial Agents; Cats; Dogs; Education, Veterinary; Female; Health Knowledge, Attitudes, Practice; Humans; Male; Ownership; Students; antibiotic agent; antiinfective agent; antibiotic resistance; Article; attitude; bacterial infection; behavior; behavior assessment; cat; chi square test; curriculum; data analysis; data collection method; dog; human; knowledge; Kruskal Wallis…
144	Jia Q.; Xue L.; Sui R.; Huo J.	Modelling the impact of human behavior using a two-layer Watts-Strogatz network for transmission and control of Mpox	2024	10.1186/s12879-024-09239-7	No	Humans	Purpose: This study aims to evaluate the effectiveness of mitigation strategies and analyze the impact of human behavior on the transmission of Mpox. The results can provide guidance to public health authorities on comprehensive prevention and control for the new Mpox virus strain in the Democratic Republic of Congo as of December 2023. Methods: We develop a two-layer Watts-Strogatz network model…	Human behavior; Mitigation strategies; Mpox virus; Reproduction number; Two-layer network	Basic Reproduction Number; Disease Outbreaks; Epidemics; Humans; Markov Chains; Mpox (monkeypox); algorithm; Article; basic reproduction number; behavior; chimpanzee; disease control; disease transmission; dog; epidemic; fever; headache; high risk population; horizontal disease transmission; low risk population; lymphadenopathy; Markov chain Monte Carlo method; men who have sex with men; mitigati…
145	Balasubramaniam L.; Jain S.; Dang T.; Lagoutte E.; Marc Mège R.; Chavrier P.; Ladoux B.; Rossé C.	Different Biomechanical Cell Behaviors in an Epithelium Drive Collective Epithelial Cell Extrusion	2024	10.1002/advs.202401573	No	Physiology	In vertebrates, many organs, such as the kidney and the mammary gland form ductal structures based on the folding of epithelial sheets. The development of these organs relies on coordinated sorting of different cell lineages in both time and space, through mechanisms that remain largely unclear. Tissues are composed of several cell types with distinct biomechanical properties, particularly at cel…	cell sorting; collective cell extrusion; dewetting; mechanobiology; Proc Natl Acad Sci USA	Animals; Biomechanical Phenomena; Dogs; Epithelial Cells; Epithelium; Humans; Madin Darby Canine Kidney Cells; Cell culture; Cell growth; Extrusion; Tissue engineering; Atypicals; Biomechanical properties; Cell lineage; Cell sorting; Collective cell extrusion; De-wetting; Epithelial cells; Mechano-biology; Proc natl acad sci USA; Protein kinases c; animal; biomechanics; cytology; dog; epithelium;…
146	Hattori M.; Kinoshita K.; Saito A.; Yamamoto S.	Exogenous oxytocin increases gaze to humans in male cats	2024	10.1038/s41598-024-59161-w	No	Cats	Although oxytocin (OT) plays a role in bonding between heterospecifics and conspecifics, the effects of OT on the formation of such interspecific social behavior have only been investigated between humans and dogs (Canis familiaris). In this study, for comparative evaluation of the effects of OT between dog–human and cat–human social interaction, we investigated the effects of exogenous OT on the…		Animals; Cats; Dogs; Female; Humans; Interpersonal Relations; Male; Nebulizers and Vaporizers; Oxytocin; Social Behavior; Social Interaction; oxytocin; animal; cat; dog; female; human; human relation; male; social behavior; social interaction
147	Chung H.J.; Aulakh J.; Link J.; Sih A.; Moody C.	Safe or sound? Factors influencing outdoor access, cat behavior, and hunting history with implications for conservation and welfare	2024	10.1016/j.applanim.2024.106425	No	Cats	Outdoor access may provide mental stimulation and enrichment for companion cats (Felis catus); however, it also raises concerns regarding their safety and predation of vulnerable local wildlife. Understanding factors that shape cats’ outdoor access and behavioral outcomes is therefore crucial for identifying nuanced solutions to the human-cat-wildlife conflict. In this exploratory study, we aimed…	Felis catus; Human-cat-wildlife conflict; Hunting; Management practices; Outdoor access	California; Davis; United States; animal welfare; felid; hunting; management practice; predation; questionnaire survey; vulnerability
148	Glahn I.; Donovan T.A.; Bertram C.A.	Synovial myxoma or myxosarcoma? Lymph node metastasis in 2 dogs	2024	10.1177/10406387241257254	No	Veterinary	Synovial myxoma, a rare joint tumor in dogs, has traditionally been considered benign, acknowledging that local invasion into regional tissues including bone may be present. Given the diagnostic challenges in distinguishing synovial myxoma from other joint lesions through clinical features and diagnostic imaging, definitive diagnosis relies on characteristic gross and histologic features. Within …	dogs; lymphovascular invasion; metastasis; pathology; synovial myxoma	Animals; Dog Diseases; Dogs; Female; Lymph Nodes; Lymphatic Metastasis; Male; Myxoma; Myxosarcoma; Synovial Membrane; platelet endothelial cell adhesion molecule 1; animal cell; animal experiment; animal model; animal tissue; Article; chemotherapy; clinical feature; controlled study; diagnostic imaging; dog; erythrophagocytosis; female; follicular phase; hemosiderosis; histiocytic sarcoma; histol…
149	Pallotta N.R.	Dogs on Film: Status, Representation, and the Canine Characters Test	2024	10.3390/ani14223244	No	Film	The representation of animals in cinema and television reflects and reinforces dominant ideologies and traditional stereotypes. While popular culture often legitimizes prevailing social norms and existing power relations, it can also reflect shifting cultural attitudes about traditional axes of inequality such as race, gender, class, sexual orientation, disability, and species. Representations of…	animal status; animals in film; canine characters; film studies; human–dog relationships; law and culture; multispecies family; representation	animal welfare; Article; awareness; behavior assessment; canine characters test; Canis; cultural anthropology; disability; dog; exercise; human relation; language; love; nonhuman; sexual orientation; social aspect; social status; stereotypy; unconditional love
150	Zaini S.S.; Sukri A.S.A.; Othman A.H.	Feline Idiopathic Cystitis (FIC) in a Mixed Breed Cat: Case Study in Malaysia	2024	10.47836/pjtas.47.4.03	No	Cats	Feline idiopathic cystitis (FIC) is a common medical condition covering Feline Lower Urinary Tract Disease (FLUTD) in cats reported in many countries. However, there is a lack of prevalence studies reported in Malaysia. In this case report, a case of an FIC cat was presented at the University Veterinary Hospital, Universiti Putra Malaysia. The seven-month-old male mixed-breed cat had primary comp…	Behaviour therapy; cat; feline idiopathic cystitis; Malaysia; stress
151	Dumonteil E.; Tu W.; Jiménez F.A.; Herrera C.	Ecological interactions of Triatoma sanguisuga (Hemiptera: Reduviidae) and risk for human infection with Trypanosoma cruzi (Kinetoplastida: Trypanosomatidae) in Illinois and Louisiana	2024	10.1093/jme/tjae017	No	Humans	Triatoma sanguisuga (Leconte) is one of the most widely distributed kissing bugs in the United States, associated with an extensive zoonotic circulation of Trypanosoma cruzi, the agent of Chagas disease, in a large part of the country. However, the actual risk for human infection in the United States is poorly understood. Here, we further assessed the ecology of T. sanguisuga bugs collected in re…	blood meal; Chagas disease; kissing bug; microbiota; triatomine	Animals; Chagas Disease; Feeding Behavior; Gastrointestinal Microbiome; Humans; Illinois; Insect Vectors; Louisiana; Triatoma; Trypanosoma cruzi; animal; Chagas disease; epidemiology; feeding behavior; human; Illinois; insect vector; intestine flora; Louisiana; microbiology; parasitology; physiology; Triatoma; Trypanosoma cruzi
152	Flint H.E.; Weller J.E.; Parry-Howells N.; Ellerby Z.W.; McKay S.L.; King T.	Evaluation of indicators of acute emotional states in dogs	2024	10.1038/s41598-024-56859-9	Yes		A complete assessment of animal welfare requires not just an understanding of negative emotional states, such as fear and anxiety, but also of positive states, such as calmness and happiness. However, few studies have identified accurate and reliable indicators of positive emotional states in dogs. This study aimed to identify parameters that may serve as indicators of short-term emotional states…		Animals; Body Temperature; Dogs; Emotions; Fear; Food; Vocalization, Animal; animal; body temperature; dog; emotion; fear; food; physiology; vocalization
153	Still M.B.; Tedesco D.; Hawkins C.; Putnam H.	Improving access to melarsomine therapy: treating canine heartworm infection in a high-volume, outpatient community clinic setting	2024	10.1186/s13071-024-06153-4	No	Veterinary	Background: Models that provide high-quality veterinary care for more affordable prices are emerging, but not well documented outside of wellness and preventative care. Effective treatment guidelines for heartworm disease have been developed by the American Heartworm Society; however, not all owners are able to access treatment due to the high costs associated with sick and emergency care service…	Accessible veterinary care; Adverse reactions; Arsenical adulticide treatment; Dirofilaria immitis; Heartworm; Melarsomine; Retention rate; Therapy adherence	Animals; Arsenicals; Dirofilaria immitis; Dirofilariasis; Dog Diseases; Dogs; Filaricides; Humans; Outpatients; Triazines; analgesic agent; melarsomine; antifilarial agent; melarsomine; organoarsenic derivative; triazine derivative; adverse drug reaction; analgesia; animal behavior; antigen detection; Article; blood examination; clinical protocol; community care; dirofilariasis; dog disease; drug…
154	Xu Y.; Salden S.; Zhao X.; Peremans K.; Vansuypeene C.; Haverbeke A.; Saunders J.H.; Baeken C.	Precise localization of the central left frontal cortex in different canine skull types: A comparative study of frameless neuronavigation and external measurement techniques	2024	10.1016/j.jveb.2024.10.003	yes		Repetitive Transcranial Magnetic Stimulation (rTMS), a non-invasive brain modulation technique, has been explored as an additional treatment option for behaviorally disordered dogs. For optimal effectiveness of the rTMS treatment, accurate coil positioning to the stimulation target is pivotal. Frameless stereotactic neuronavigation for the localization of intracranial regions has been established…	Canine brain; External localization; Left frontal cortex; Magnetic Resonance Imaging (MRI); Repetitive transcranial magnetic stimulation (rTMS)	Article; brachycephaly; comparative study; dog breed; dolichocephaly; female; frontal cortex; male; mesocephaly; neuroimaging; neuronavigation; nonhuman; nuclear magnetic resonance imaging; repetitive transcranial magnetic stimulation; skull malformation
155	Hernández-Sánchez A.; Santos-Moreno A.	Availability of alternative prey rather than intraguild interactions determines the local abundance of two understudied and threatened small carnivore species	2024	10.1371/journal.pone.0310021	No	Skunks	Intraguild interactions influence the structure and local dynamics of carnivore mammals’ assemblages. The potential effects of these interactions are often determined by the body size of competing members and may result in negative relationships in their abundance and, ultimately, lead to species exclusion or coexistence. The relative importance of interspecific interactions along with landscape …		Animals; Bayes Theorem; Carnivora; Ecosystem; Endangered Species; Mexico; Population Density; Population Dynamics; Predatory Behavior; Article; carnivore; community structure; competitive exclusion; dog; dry season; feces analysis; geographic distribution; habitat; intraguild predation; male; nonhuman; organismal interaction; pig; polyacrylamide gel electrophoresis; polymerase chain reaction; pre…
156	Smith J.G.; Krichbaum S.; Montgomery L.; Cox E.; Katz J.S.	A preliminary analysis of the effect of individual differences on cognitive performance in young companion dogs	2024	10.1007/s10071-024-01868-4	Yes		Many factors influence cognitive performance in dogs, including breed, temperament, rearing history, and training. Studies in working dog populations have demonstrated age-related improvements in cognitive task performance across the first years of development. However, the effect of certain factors, such as age, sex, and temperament, on cognitive performance in puppies has yet to be evaluated in…	Cognition; Development; Executive function; Individual differences; Puppies	Animals; Behavior, Animal; Cognition; Dogs; Fear; Female; Individuality; Male; Pets; animal; animal behavior; cognition; dog; fear; female; individuality; male; pet animal; psychology
157	Adams E.K.; Murray K.; Trost S.G.; Christian H.	Longitudinal effects of dog ownership, dog acquisition, and dog loss on children’s movement behaviours: findings from the PLAYCE cohort study	2024	10.1186/s12966-023-01544-9	No	Humans	Introduction: Regular physical activity is important for children’s physical and mental health, yet many children do not achieve recommended amounts of physical activity. Dog ownership has been associated with increased physical activity in children, however, there have been no longitudinal studies examining this relationship. This study used data from the Play Spaces and Environments for Childre…	Children; Cohort; Dog acquisition; Dog loss; Dog ownership; Longitudinal; Physical activity; Preschool	Animals; Child; Child, Preschool; Cohort Studies; Dogs; Female; Humans; Longitudinal Studies; Male; Ownership; Surveys and Questionnaires; Walking; accelerometry; article; behavior; child; cohort analysis; controlled study; dog; female; human; human experiment; light intensity; longitudinal study; major clinical study; male; mental health; nonhuman; normal human; physical activity; preschool chil…
158	Wężyk D.; Romanek W.; Małaszewicz W.; Behnke J.M.; Bajer A.	Mixed-sex clusters on grass blades: breeding strategy of the ornate dog tick, Dermacentor reticulatus	2024	10.1186/s13071-024-06129-4	No	Ticks	Background: The ornate dog tick Dermacentor reticulatus is second only to the hard tick Ixodes ricinus in terms of importance as a vector of infectious organisms, especially of Babesia canis, the agent of canine babesiosis. Both the geographical range and local densities of D. reticulatus are steadily increasing in many regions of Europe. In the present study, we tested the hypothesis that D. ret…	Aggregations; Assembly; Behaviour; Dermacentor reticulatus; Mixed-sex clusters; Single-sex clusters; Ticks	pheromone; Article; breeding; Dermacentor reticulatus; dog; female; grass; leaf structure; male; nonhuman; observational study; plant stem; population density; sex difference; sexual behavior
159	Northrope K.; Ruby M.B.; Howell T.J.	How Attachment to Dogs and to Other Humans Relate to Mental Health	2024	10.3390/ani14192773	No	Humans	It is unclear how pet ownership is related to mental health, with some previous research suggesting pet owners have better mental health, while other research suggests they have worse mental health. Some researchers have suggested that it may be more useful to investigate the bond people feel with their pets and how this may impact mental health; however, this too has led to mixed results. This s…	dog-owner bond; mental illness; pet-owner relationships; social support	adult; analysis; anxiety; Article; avoidance behavior; Brief Symptom Inventory; data analysis; demographics; dog; female; Global Severity Index; health survey; human; information processing; Lexington Attachment to Pets Scale; male; mediation analysis; mental health; nonhuman; Pet Attachment questionnaire; questionnaire; Revised Adult Attachment Scale
160	Tsujimoto T.; Ou Y.; Suzuki M.; Murata Y.; Inubushi T.; Nagata M.; Ishihara Y.; Yonei A.; Miyashita Y.; Asano Y.; Sakai N.; Sakata Y.; Ogino H.; Yamashiro T.; Kurosaka H.	Compromised actin dynamics underlie the orofacial cleft in Baraitser-Winter Cerebrofrontofacial syndrome with a variant in ACTB	2024	10.1093/hmg/ddae133	No	Humans	Craniofacial anomalies encompassing the orofacial cleft are associated with > 30% of systemic congenital malformations. Baraitser-Winter Cerebrofrontofacial syndrome (BWCFF) is a rare genetic disorder attributed to variants in the actin beta (ACTB) or actin gamma genes that are correlated with a range of craniofacial abnormalities, including cleft lip and/or palate. The underlying pathological me…	ACTB; Baraitser-Winter Cerebrofrontofacial syndrome; model animal; orofacial cleft; rare disease	Abnormalities, Multiple; Actins; Animals; Cleft Lip; Cleft Palate; Craniofacial Abnormalities; Dogs; Female; Humans; Male; Mutation, Missense; Profilins; Xenopus laevis; actin binding protein; beta actin; capped RNA; CRISPR associated endonuclease Cas9; F actin; genomic DNA; guide RNA; latrunculin A; messenger RNA; mutant protein; profilin; profilin 1; unclassified drug; uvomorulin; actin; profil…
161	Amici F.; Meacci S.; Caray E.; Oña L.; Liebal K.; Ciucci P.	A first exploratory comparison of the behaviour of wolves (Canis lupus) and wolf-dog hybrids in captivity	2024	10.1007/s10071-024-01849-7	No	Wolves	Extensive introgression of genes from domesticated taxa may be a serious threat for the genomic integrity and adaptability of wild populations. Grey wolves (Canis lupus) are especially vulnerable to this phenomenon, but there are no studies yet assessing the potential behavioural effects of dog-introgression in wolves. In this study, we conducted a first systematic comparison of admixed (N = 11) …	Hybridization; Introgression; Neophobia; Reaction to humans; Social networks	Aggression; Animals; Humans; Wolves; aggression; animal; human; wolf
162	Bryce A.; Nurkin P.; Horowitz A.	Shake It Off: Investigating the Function of a Domestic Dog Behavior in Social Contexts	2024	10.3390/ani14223248	Yes		Shaking in domestic dogs—a rapid side-to-side movement of the body or head—is a commonly observed behavior, yet its function remains minimally researched. The present study aimed to investigate the use of shaking behavior in naturalistic social contexts, with the hypothesis that shaking functions as a marker of transition between behaviors or activities. In addition, as the prior literature has s…	affect; behavioral observation; canine behavior; domestic dogs; shaking; transition	adult; animal experiment; article; behavior; behavioral observation; body position; controlled study; day care; dog; drug administration; female; male; New York; nonhuman; physiological stress; running; social environment
163	Ali A.; Ahmed M.; Kumar S.; Soni M.; Gavel K.S.; Chilla V.	Formability of Aluminum AA5754 Using Electrohydraulic Forming Process	2024	10.1007/s13369-024-08789-x	No	Engineering	Conventional sheet metal forming processes have problems like low formability, non-uniform strain distribution, spring back, wrinkling, etc. High velocity processes like electrohydraulic forming can deform sheets at high strain rate and have capability to tackle such problems associated with conventional forming operations to a greater extent. Forming limit diagram (FLD) characterizes sheet defor…	Aluminum alloy AA5754; Electrohydraulic forming; Formability; High strain rate; Low strain rate; Punch stretch test; Strain distribution
164	Sofyan L.M.	In adult dogs is supplementary tryptophan in the diet effective in reducing signs of anxiety?	2024	10.18849/ve.v9i4.686	yes		In adult dogs, is dietary supplementation with tryptophan compared with no dietary tryptophan supplement effective in reducing signs of anxiety?	ANXIETY; ANXIOUS BEHAVIOUR; BEHAVIOUR; CANINES; DOGS; PAW COMPLETE CALM; TRYPTOPHAN	tryptophan; access to treatment; adult; animal behavior; animal experiment; anxiety; Article; behavioral test parameters; decision making; diet therapy; fear; follow up; hydrocortisone urine level; nonhuman
165	Dini F.M.; Stancampiano L.; Poglayen G.; Galuppi R.	Risk factors for Toxoplasma gondii infection in dogs: a serological survey	2024	10.1186/s13028-024-00734-0	No	Veterinary	Background: Dogs, as well as a wide variety of other warm-blooded animals, act as intermediate host of Toxoplasma gondii. In dogs, most cases of toxoplasmosis are subclinical, although clinical disease has been sporadically reported. Beyond its role in diagnostic pathways, seropositivity also functions as a reflection of the parasite’s spread within the dog’s living environment. The aim of the pr…	Dog; Risk factors; Serology; Toxoplasma Gondii	Animals; Antibodies, Protozoan; Dog Diseases; Dogs; Immunoglobulin G; Pets; Risk Factors; Seroepidemiologic Studies; Toxoplasma; Toxoplasmosis, Animal; immunoglobulin G antibody; immunoglobulin G; protozoon antibody; animal experiment; antibody titer; Article; cat; cohabitation; controlled study; coprophagy; dog disease; female; guard dog; habit; indirect fluorescent antibody technique; infection…
166	Shin C.W.; Knych H.; Desprez I.; Ambros B.	Pharmacokinetics of methadone after intravenous and subcutaneous administration in domestic ferrets (Mustela putorius furo)	2024	10.1016/j.vaa.2024.08.009	No	Ferrets	Objective: To determine the pharmacokinetic profile of methadone after intravenous (IV) and subcutaneous (SC) administration in domestic ferrets (Mustela putorius furo). Study design: Crossover experimental study. Animals: A group of eight healthy adult ferrets weighing 1.01 ± 0.23 kg (mean ± standard deviation). Methods: Methadone hydrochloride (0.3 mg kg–1) was injected IV or SC to each ferret …	analgesia; ferret; methadone; opioid; pharmacokinetics	Analgesics, Opioid; Animals; Cross-Over Studies; Female; Ferrets; Half-Life; Injections, Intravenous; Injections, Subcutaneous; Male; Methadone; anesthetic vaporizer; methadone; sevoflurane; methadone; narcotic analgesic agent; anesthesia; animal experiment; animal model; Article; behavior change; bioavailability; blood pressure; blood sampling; body mass; body temperature; breathing rate; cannul…
167	Scarborough R.O.; Bailey K.E.; Sri A.E.; Browning G.F.; Hardefeldt L.Y.	Seeking simplicity, navigating complexity: How veterinarians select an antimicrobial drug, dose, and duration for companion animals	2024	10.1111/jvim.17197	No	Veterinary	Background: Minimizing harm from antimicrobials requires use of the narrowest spectrum drug, at an effective dose for the minimum effective duration. Many prescribers are not currently following these guidelines. To address suboptimal antimicrobial use, the underlying reasons must be understood. Objectives: To identify factors influencing choices of antimicrobial drug, dose, and duration for comp…	agent; antibacterial; antibiotic; barriers; behavior; canine; cat; course; decision-making; dog; dose rate; enablers; feline; formulation; guideline; human factors; interview; pet; pharmaceutical; prescribing; prescription; psychology; qualitative; regimen; stewardship	Animals; Anti-Bacterial Agents; Anti-Infective Agents; Australia; Cats; Dogs; Female; Humans; Male; Pets; Veterinarians; amoxicillin; amoxicillin plus clavulanic acid; antiinfective agent; cefalexin; cefovecin; clindamycin; corticosteroid; doxycycline; enrofloxacin; marbofloxacin; metronidazole; antiinfective agent; animal experiment; antibiotic sensitivity; antimicrobial stewardship; antimicrobi…
168	Song G.; Zhang X.; Chen X.; Cui S.; Niu Q.; Tian Y.; Ning B.; Jiang Y.; Zhao M.; Chen G.; Han Z.; Ren Q.; Jiang Y.	Feasibility Verification of Casing Drilling in Shallow Marine Formations	2024	10.3390/pr12102093	No	Engineering	DDWC (Directional Drilling with Casing) is an effective wellbore construction technique, particularly suitable for soft marine formations. In DDWC, the casing replaces the drill pipe for sliding drilling operations, and the passability of the drill string through the casing has become one of the primary challenges in applying DDWC. This study uses ANSYS Workbench to simulate the strain and bendin…	casing drilling; directional drilling; finite element analysis; passability	Directional drilling; Drill pipe; Drill strings; Offshore boreholes; Offshore drilling; Offshore oil wells; Oil well casings; Oil well drilling; Pipeline bends; Casing drilling; Construction technique; Dog leg severities; Finite element analyse; Inner diameters; Passability; Shallow marine; Strain behaviors; Wellbore construction; Wellbore trajectory; Sensitivity analysis
169	Sadaba N.; Sanchez-Rexacha E.; Waltmann C.; Hilburg S.L.; Pozzo L.D.; de la Cruz M.O.; Sardon H.; Meza L.R.; Nelson A.	Strain learning in protein-based mechanical metamaterials	2024	10.1073/pnas.2407929121	No	Engineering	Mechanical deformation of polymer networks causes molecular-level motion and bond scission that ultimately lead to material failure. Mitigating this strain-induced loss in mechanical integrity is a significant challenge, especially in the development of active and shape-memory materials. We report the additive manufacturing of mechanical metamaterials made with a protein-based polymer that underg…	additive manufacturing; mechanical metamaterial; protein; shape memory; strain learning	Animals; Cattle; Materials Testing; Polymers; Printing, Three-Dimensional; Proteins; Serum Albumin, Bovine; Stress, Mechanical; biomaterial; bovine serum albumin; chemical compound; mechanical metamaterial; microplastic; nanolattice; poly (ethylene glycol) diacrylate; polymer; protein; resin; sodium per sulfate; Tris(2 2 bipyridyl) dichlororuthenium (II) hexahydrate; unclassified drug; bovine ser…
170	Gola C.; Massimini M.; Morello E.; Maniscalco L.; Conti L.C.; Romanucci M.; Olimpo M.; Della Salda L.; De Maria R.	Prognostic Significance of Microvessel Density and Hypoxic Markers in Canine Osteosarcoma: Insights into Angiogenesis and Tumor Aggressiveness	2024	10.3390/ani14223181	No	Veterinary	Canine osteosarcoma (OSA) is an aggressive and highly malignant tumor of bone with a poor prognosis and it mirrors the disease in humans. Angiogenesis, the formation of new blood vessels, is driven by hypoxia-induced factors such as HIF-1α and VEGF, both of which play a crucial role in tumor growth and metastasis. However, the role of angiogenesis in OSA remains a topic of ongoing debate. This st…	angiogenesis; biomarkers; canine osteosarcoma; hypoxia; immunohistochemistry; microvessel density	carboplatin; cisplatin; doxorubicin; vasculotropin; aggressiveness; angiogenesis; animal experiment; animal model; animal tissue; Article; blood vessel; cancer grading; cancer prognosis; Canis; clinical article; clinical outcome; computer assisted tomography; controlled study; diagnostic test accuracy study; disease free interval; dog; female; histopathology; human; hypoxia; immunohistochemistry;…
171	Ogihara Y.; Uchida Y.	Seeking unique dogs: The increase in individualism in Japan	2024	10.1016/j.actpsy.2024.104558	No	Humans	Previous research indicated that Japanese culture came to increasingly emphasize uniqueness, showing a rise in individualism. However, such research focused on the naming of babies, making it unclear whether this trend was found in other behaviors. Therefore, the current research examined temporal changes in the behavior of choosing dog types. Study 1 confirmed that choosing hybrid dogs (mixed-br…	Cultural change; Dog; Google Trends; Hybrid dog; Individualism; Newspaper; Purebred dog; Uniqueness	Adult; Animals; Choice Behavior; Dogs; Female; Humans; Individuality; Information Seeking Behavior; Japan; Male; Ownership; Young Adult; adult; animal; decision making; dog; female; human; individuality; information seeking; Japan; male; organization and management; physiology; young adult
172	Rinaldi V.; Ressel L.; Bongiovanni L.; Crisi P.E.; Boari A.; Killick D.; Chiocchetti R.; Finotello R.	Cannabinoid receptor-2 expression in canine multicentric diffuse large B-cell lymphoma: An immunohistochemical, digital pathology and clinical analysis	2024	10.1016/j.rvsc.2024.105411	No	Veterinary	The cannabinoid 2 receptor (CB2R) is a crucial element of the endocannabinoid system (ECS), which is predominantly expressed on cells of the reticuloendothelial system. Alterations in CB2R expression have shown a prognostic role in various human neoplastic diseases and its expression has been studied in canine mast cell tumours (MCT). Canine diffuse large B-cell lymphoma (DLBCL) is the most commo…	CB2R; Digital pathology; Dog; Histopathology; Lymphoma	Animals; Dog Diseases; Dogs; Female; Immunohistochemistry; Lymphoma, Large B-Cell, Diffuse; Male; Receptor, Cannabinoid, CB2; cannabinoid 2 receptor; cyclophosphamide; epirubicin; prednisone; rabacfosadine; recombinant asparaginase; vincristine; cannabinoid 2 receptor; animal cell; animal tissue; Article; cancer prognosis; clinical examination; clinical outcome; controlled study; diffuse large B …
173	Izci D.; Ekinci S.; Hussien A.G.	Efficient parameter extraction of photovoltaic models with a novel enhanced prairie dog optimization algorithm	2024	10.1038/s41598-024-58503-y	No	Engineering	The growing demand for solar energy conversion underscores the need for precise parameter extraction methods in photovoltaic (PV) plants. This study focuses on enhancing accuracy in PV system parameter extraction, essential for optimizing PV models under diverse environmental conditions. Utilizing primary PV models (single diode, double diode, and three diode) and PV module models, the research e…	Logarithmic spiral search; Parameter extraction; Prairie dog optimization; Random learning mechanism; Solar energy	silicon; algorithm; article; Cynomys; diode; energy conversion; human; learning; metaheuristics; nonhuman; root mean squared error; solar cell; solar energy
174	Sabattini S.; Brocanelli A.; Zaccone R.; Faroni E.; Renzi A.; Ciammaichella L.; Bettini G.; Marconato L.	The 2-tier grading system identifies canine cutaneous and/or subcutaneous mast cell tumors with aggressive biological behavior regardless of growth model	2024	10.1177/03009858241240443	No	Veterinary	Histologic grading of canine cutaneous mast cell tumors (cMCTs) has prognostic and therapeutic implications, yet validation for subcutaneous MCTs (scMCTs) is lacking. For scMCTs with or without dermal invasion, determining their biological behavior remains poorly standardized and sometimes sparks controversy. This prospective study aimed to assess the prognostic utility of the 2-tier histologic g…	cutaneous mast cell tumor; dog; grading; histology; lymphadenectomy; prognosis; subcutaneous mast cell tumor	Animals; Dog Diseases; Dogs; Female; Male; Neoplasm Grading; Prognosis; Prospective Studies; Skin Neoplasms; cetirizine; famotidine; prednisolone; vinblastine; abdominal ultrasound; adjuvant chemotherapy; aggression; animal experiment; animal model; animal tissue; Article; cancer grading; cutaneous mast cell tumor; disease exacerbation; dog; excision; fine needle aspiration biopsy; histology; lym…
175	West L.; Rafiq K.; Converse S.J.; Wilson A.M.; Jordan N.R.; Golabek K.A.; McNutt J.W.; Abrahms B.	Droughts reshape apex predator space use and intraguild overlap	2024	10.1111/1365-2656.14192	No	African wild dogs and others	Droughts are increasing in frequency and severity globally due to climate change, leading to changes in resource availability that may have cascading effects on animal ecology. Resource availability is a key driver of animal space use, which in turn influences interspecific interactions like intraguild competition. Understanding how climate-induced changes in resource availability influence anima…	Acinonyx jubatus; climate change; intraguild competition; large carnivore ecology; Lycaon pictus; movement ecology; Panthera leo; Panthera pardus	Acinonyx; Animals; Canidae; Climate Change; Droughts; Food Chain; Panthera; Predatory Behavior; carnivore; drought; felid; intraguild predation; movement; space use; animal; Canidae; cheetah; climate change; drought; food chain; Panthera; physiology; predation
176	Rand J.; Scotney R.; Enright A.; Hayward A.; Bennett P.; Morton J.	Situational Analysis of Cat Ownership and Cat Caring Behaviors in a Community with High Shelter Admissions of Cats	2024	10.3390/ani14192849	No	Cats	Managing stray cats in urban areas is an ongoing challenge, and in Australia, many are euthanized. Most stray cats are from disadvantaged areas and are under 1 year of age. The Australian Pet Welfare Foundation intended to assess the impact of a free cat sterilization program in an area with high shelter intake of cats in the city of Ipswich, Queensland. The aims of this pre-intervention study we…	cat containment; cat management; cat ownership; disadvantaged community; feline; One Welfare; sterilization	animal experiment; article; Australia; Australian; care behavior; cat; community; controlled study; dog; human; instrument sterilization; intervention study; male; native species; nonhuman; organization and management; pet animal; Queensland; stray cat; urban area
177	Hobkirk E.R.; Twiss S.D.	Domestication constrains the ability of dogs to convey emotions via facial expressions in comparison to their wolf ancestors	2024	10.1038/s41598-024-61110-6	Yes		Dogs (Canis lupus familiaris) are the domestically bred descendant of wolves (Canis lupus). However, selective breeding has profoundly altered facial morphologies of dogs compared to their wolf ancestors. We demonstrate that these morphological differences limit the abilities of dogs to successfully produce the same affective facial expressions as wolves. We decoded facial movements of captive wo…	Animal welfare; Domestic dogs; Domestication; Emotions; Facial expressions; Wolves	Animals; Behavior, Animal; Dogs; Domestication; Emotions; Facial Expression; Female; Humans; Male; Wolves; animal; animal behavior; comparative study; dog; domestication; emotion; facial expression; female; human; male; physiology; wolf
178	Wallner Werneck Mendes J.; Vindevogel M.; van Peer I.; Martínez M.; Cimarelli G.; Range F.	Dogs understand the role of a human partner in a cooperative task	2024	10.1038/s41598-024-60772-6	Yes		Humans are exceptionally flexible in cooperation, partly due to our ability to recognize the roles of cooperative partners. While some non-human animals understand the need for a partner in such interactions, it is unclear whether they grasp the consequences of their partner’s actions and adjust accordingly. Previous studies utilizing economic games with non-human animals yielded mixed results. W…		Animals; Behavior, Animal; Cooperative Behavior; Dogs; Female; Humans; Male; Reward; animal experiment; animal model; article; dog; etiology; female; human; male; nonhuman; reward; trust game; animal; animal behavior; cooperation; dog; physiology
179	Martins C.F.; Silva L.; Soares J.; Pinto G.S.; Abrantes C.; Cardoso L.; Pires M.A.; Sousa H.; Mota M.P.	Walk or be walked by the dog? The attachment role	2024	10.1186/s12889-024-18037-4	yes		Background: The human-animal bond has been recognized as having positive effects on the health and well-being of both humans and pets. The present study aims to explore the influence of attachment on physical activity (PA), lifestyle, and health outcomes of dog owners (DO), highlighting the mutual benefits resulting from the relationship between DO and dogs. Methods: Thirty-eight DO and their dog…	Accelerometry; Companion animal; Dogs; Health; Lifestyle; Pet ownership; Physical activity	Animals; Dogs; Health Status; Healthy Lifestyle; Human-Animal Bond; Humans; Life Style; Walking; animal; dog; health status; healthy lifestyle; human; human-animal bond; lifestyle; walking
180	Jiang C.; Peng H.; Sun Y.; Xu S.; Li W.; Huang Y.; Xiang D.; Fan X.; Zhao J.; He C.; Song B.	Comparison of a Novel Modified PLA/HA Bioabsorbable Interference Screw With Conventional PLGA/β-TCP Screw: Effect on 1-Year Postoperative Tibial Tunnel Widening in a Canine ACLR Model	2024	10.1177/23259671241271710	No	Medicine	Background: Tibial bone tunnel widening (TW) is a common postoperative phenomenon after anterior cruciate ligament reconstruction (ACLR). Purpose: To compare the physical, biomechanical, osteoinductive, and histological characteristics of 2 fabricated bioabsorbable interference screws: (1) a modified poly(l-lactide-co-d, l-lactide) and hydroxyapatite (mPLA/HA) screw and (2) a poly(l-lactide-co-gl…	anterior cruciate ligament reconstruction; hydroxyapatite; interference screw; polylactide; tibial tunnel widening	alkaline phosphatase; calcium phosphate; collagen type 1; eosin; hematoxylin; hydroxyapatite; osteocalcin; osteopontin; polyglactin; animal cell; animal experiment; animal model; animal tissue; anterior cruciate ligament reconstruction; arthrotomy; Article; biomechanics; bone density; bone development; bone marrow mesenchymal stem cell; bone volume fraction; Canis; cell proliferation; computer as…
181	Tchouassi D.P.; Kisero R.O.; Rotich G.; Dunlap C.; Torto B.; Muturi E.J.	Next generation sequencing improves the resolution of detecting mixed host blood meal sources in field collected arboviral mosquito vectors	2024	10.1111/mve.12725	No	Mosquitos	Accurate knowledge of blood meal hosts of different mosquito species is critical for identifying potential vectors and establishing the risk of pathogen transmission. We compared the performance of Miseq next generation sequencing approach relative to conventional Sanger sequencing approach in identification of mosquito blood meals using genetic markers targeting the 12S rRNA and cytochrome oxida…	Aedes aegypti; Aedes bromeliae; arbovirus vectors; blood feeding patterns; Culex pipiens s.l.; next generation sequencing	Aedes; Animals; Arboviruses; Culex; Dogs; Electron Transport Complex IV; Feeding Behavior; Female; High-Throughput Nucleotide Sequencing; Humans; Mosquito Vectors; RNA, Ribosomal; cytochrome c oxidase; genomic DNA; RNA 12S; cytochrome c oxidase; ribosome RNA; RNA, ribosomal, 12S; biomarker; blood; cytochrome; detection method; disease vector; mosquito; risk assessment; spatial resolution; Aedes a…
182	Ren W.; Yu S.; Guo K.; Lu C.; Zhang Y.Q.	Disrupted Human–Dog Interbrain Neural Coupling in Autism-Associated Shank3 Mutant Dogs	2024	10.1002/advs.202402493	Yes		Dogs interact with humans effectively and intimately. However, the neural underpinnings for such interspecies social communication are not understood. It is known that interbrain activity coupling, i.e., the synchronization of neural activity between individuals, represents the neural basis of social interactions. Here, previously unknown cross-species interbrain activity coupling in interacting …	autism spectrum disorders; human–dog dyads; interbrain neural couplings; lysergic acid diethylamide; Shank3	Animals; Autism Spectrum Disorder; Autistic Disorder; Behavior, Animal; Brain; Disease Models, Animal; Dogs; Electroencephalography; Female; Humans; Male; Mutation; Nerve Tissue Proteins; Diseases; Economic and social effects; Electrophysiology; Macroinvertebrates; nerve protein; Autism spectrum disorders; Cross-species; Human–dog dyad; Interbrain neural coupling; Lysergic acid; Lysergic acid die…
183	Guo K.; Correia-Caeiro C.; Mills D.S.	Category-dependent contribution of dog facial and bodily cues in human perception of dog emotions	2024	10.1016/j.applanim.2024.106427	no	humen perception of dog emotion	The increasing popularity of human-dog interaction in our society calls for fuller understanding of humans’ ability to appraise dogs’ affective states, yet most research only focuses on recognizing dog facial expressions of primary/basic emotions. While the face is the dominant human emotional expression channel, bodily cues are also informative indicators of dog emotional states. In this online …	Bodily expression; Dogs; Emotion categorization; Expression channel; Facial expression; Humans	animal welfare; behavioral response; human behavior; local participation; perception
184	Shang Z.; Liu L.; Wang G.; Xu H.; Cui Y.; Deng J.; Lou Z.; Yan Y.; Deng J.; Han S.-T.; Zhai T.; Wang X.; Wang L.; Wang X.	Ferroelectric Polarization Enhanced Optoelectronic Synaptic Response of a CuInP2S6 Transistor Structure	2024	10.1021/acsnano.4c08810	No	Computer science	Neuromorphic computing can simulate brain function and is a pivotal element in next-generation computing, providing a potential solution to the limitations brought by the von Neumann bottleneck. Optoelectronic synaptic devices are highly promising tools for simulating biomimetic nervous systems. In this study, we developed an optoelectronic neuromorphic device with a transistor structure construc…	CuInP<sub>2</sub>S<sub>6</sub>; ferroelectric polarization; gate modulation; neuromorphic computing; optoelectronic synaptic device; synaptic plasticity	Frequency shift keying; Gallium compounds; Ion sensitive field effect transistors; Junction gate field effect transistors; Light polarization; Van der Waals forces; copper ion; Brain functions; Ferroelectric polarization; Gate modulation; Neumann; Neuromorphic computing; Optoelectronic synaptic device; Polarization-enhanced; Synaptic plasticity; Synaptic response; Transistor structure; article; b…
185	Xia L.; Wang J.; Gao F.	Red dog, blue dog: the influence of political identity on owner–pet relationships and owners’ purchases of pet-related products and services	2024	10.1108/EJM-02-2023-0074	No	Politics	Purpose: Pets reflect the identity and moral values of their owners. The purpose of this study is to examine how pet owners’ political identity (liberal–conservative) influences the relationship they forge with their pets as well as their purchase behaviors of pet-related products and services. Design/methodology/approach: This study conducted two surveys of pet owners with different political id…	Moral foundation theory; Owner-pet relation; Pet products and services; Political identity
186	McMillan K.M.; Bielby J.; Williams C.L.; Upjohn M.M.; Casey R.A.; Christley R.M.	Longevity of companion dog breeds: those at risk from early death	2024	10.1038/s41598-023-50458-w	No	Veterinary	The companion dog is one of the most phenotypically diverse species. Variability between breeds extends not only to morphology and aspects of behaviour, but also to longevity. Despite this fact, little research has been devoted to assessing variation in life expectancy between breeds or evaluating the potential for phylogenetic characterisation of longevity. Using a dataset of 584,734 unique dogs…		Animals; Dog Diseases; Dogs; Female; Longevity; Male; Pets; Phylogeny; Prospective Studies; animal; dog; dog disease; female; genetics; longevity; male; pet animal; phylogeny; prospective study
187	Zhu F.; Shi Q.; Jiang Y.-H.; Zhang Y.Q.; Zhao H.	Impaired synaptic function and hyperexcitability of the pyramidal neurons in the prefrontal cortex of autism-associated Shank3 mutant dogs	2024	10.1186/s13229-024-00587-4	Yes		Background: SHANK3 gene is a highly replicated causative gene for autism spectrum disorder and has been well characterized in multiple Shank3 mutant rodent models. When compared to rodents, domestic dogs are excellent animal models in which to study social cognition as they closely interact with humans and exhibit similar social behaviors. Using CRISPR/Cas9 editing, we recently generated a dog mo…	Autism spectrum disorder; Dog; Excitability; Shank3; Synaptic transmission	Animals; Anxiety; Autism Spectrum Disorder; Autistic Disorder; Disease Models, Animal; Dogs; Humans; Nerve Tissue Proteins; Prefrontal Cortex; Pyramidal Cells; Synaptic Transmission; biocytin; carrier proteins and binding proteins; shank 3 protein; unclassified drug; animal experiment; animal model; animal tissue; anxiety; Article; autism; behavior disorder; brain electrophysiology; brain slice; …
188	Ju D.; Noh M.; Lee S.; Lee J.; Kim S.; Lee J.-K.	Investigation of the Versatile Utilization of Three-Dimensional Vertical Resistive Random-Access Memory in Neuromorphic Computing	2024	10.1021/acsami.4c11743	No	Computer science	The continuous advancement of computing technologies such as the Internet of Things and artificial intelligence emphasizes the need for innovative approaches to data processing. Faced with limitations in processing speed due to the exponentially increasing volume of data, conventional von-Neumann computing systems are transforming into a new paradigm called neuromorphic computing, inspired by the…	associative learning; edge computing; synaptic device; vertical resistive random-access memory	Associative processing; Contrastive Learning; Gluing; Associative learning; Computing technology; Edge computing; Innovative approaches; Neumann computing; Neuromorphic computing; Processing speed; Random access memory; Synaptic device; Vertical resistive random-access memory; article; artificial intelligence; associative learning; data processing; electric potential; human; internet of things; l…
189	Generoso C.; Resende B.; Albuquerque N.; Andrade M.P.; Savalli C.	Communication as a Tool for Exhibiting Prosocial Behavior in Dogs	2024	10.3390/ani14213091	Yes		There is evidence that dogs can open a door to gain access to their crying guardian, but it is unclear whether they can communicate with a person to approach another crying individual. In this study, we investigated whether dogs attempt to communicate with an experimenter to request help in accessing a crying individual (an actor) who is inaccessible. We also explored whether this communication d…	communication; dogs; empathy; social cognition
190	Khan M.Z.; Bennett S.L.	Treatment of Nonsocial Environmental Fear in a Service Dog Using Fluoxetine and Behavior Modification	2024	10.5326/JAAHA-MS-7455	No		Training and maintaining a service dog requires extensive time and financial resources. The emotional bond between service dogs and their handlers poses unique challenges when dogs develop behavioral issues. We present a case of an otherwise healthy adult service dog exhibiting acute environmental fears, hindering her job performance. The dog's fear responses escalated in various settings, includ…		Animals; Antidepressive Agents, Second-Generation; Behavior Therapy; Behavior, Animal; Dog Diseases; Dogs; Fear; Female; Fluoxetine; Selective Serotonin Reuptake Inhibitors; antidepressant agent; fluoxetine; serotonin uptake inhibitor; animal; animal behavior; behavior therapy; case report; dog; dog disease; drug effect; drug therapy; fear; female; therapy
191	Biswas S.; Ghosh K.; Sarkar K.; Benny L.; Katti M.; Bhadra A.	A population-level study reveals hidden patterns in resting site choice of free-ranging dogs	2024	10.1093/biolinnean/blae095	Yes		Rest is an essential biological activity for all animals. Urban animals encounter multiple anthropogenic disturbances while resting. Since free-ranging dogs (FRDs) have survived as a population in the Global South for centuries, they provide a unique opportunity to study adaptation to the human-dominated landscape. In a field-based study over 3 years, we documented resting behaviour and site sele…	free-ranging dogs; resource defence; resting site choice; territorial dynamics; urban adaptation; urban management	India; canid; insect; local adaptation; population dynamics; site selection; territory; urban area; visibility
192	Balcarcel A.M.; Sánchez-Villagra M.R.; Evin A.; Nussbaumer M.; Hemelsdaël A.; Geiger M.	Breed function and behaviour correlate with endocranial volume in domestic dogs	2024	10.1098/rsbl.2024.0342	Yes		Domestic dogs display a remarkable diversity of functions, morphologies and cognitive abilities. Using data from 1682 dogs representing 172 breeds, we tested for variation in relative endocranial volume (REV), a proxy for brain size and a basic measure of cognitive ability, in relation to breed function, phylogenetic classification, cranial shape, cooperative behaviour and temperament. Function, …	artificial selection; brain; cognition; cooperative behaviour; domestication	Aggression; Animals; Behavior, Animal; Body Size; Brain; Cognition; Dogs; Female; Male; Organ Size; Phylogeny; Skull; aggression; brain; canid; cooperative behavior; morphology; separation; aggression; animal; animal behavior; body size; brain; cognition; dog; female; male; organ size; phylogeny; physiology; skull
193	Barras C.	Good dog!	2024	10.1016/S0262-4079(24)02115-8	no	Features	A unique project is revealing science-based ways you can train your dog to behave better, finds Colin Barras © 2024 Reed Business Information Ltd, England
194	Beaver B.V.	The prevalence of behavior problems in dogs in the United States	2024	10.1016/j.jveb.2024.11.001	No		Numerous studies have reported the prevalence of various behavior problems in dogs and cats around the world. The actual number of animals included in each varies but is typically less than 1000. The reported prevalence of the behavior problem also varies considerably. It was thought that data from 43,517 dogs enrolled in the Dog Aging Project (DAP), entered by their owners, might provide a more …	Aggression; Anxiety; Behavior problem; Dog; Dog aging project; Fear; Veterinarian	abnormal animal behavior; aggression; animal behavior; anxiety; Article; behavior assessment; Canine Behavioral Assessment and Research Questionnaire; data analysis; disease severity; dog; emotional attachment; fear; female; male; nonhuman; prevalence; separation anxiety; United States
195	Tolvanen J.	On political ambiguity and anti-median platforms	2024	10.1016/j.euroecorev.2024.104884	No	Politics	This paper constructs a new, information-based explanation for political ambiguity and the success of anti-median platforms. It argues that voters’ and candidates’ correlated preferences about the appropriate policy combined with ambiguous platforms can help candidates with non-median preferences increase their support and even win against a median candidate. I show how ambiguity can arise in a s…	Citizen-candidate; Condorcet voting; Dog whistle politics; Political ambiguity	correlation; election; model test; political geography; political participation; voting behavior
196	Ahn S.J.; Schmidt M.D.; Tate A.D.; Rathbun S.; Annesi J.J.; Hahn L.; Novotny E.; Okitondo C.; Grimsley R.N.; Johnsen K.	Virtual fitness buddy ecosystem: a mixed reality precision health physical activity intervention for children	2024	10.1038/s41746-024-01133-5	No	Humans	6–11-year-old children provide a critical window for physical activity (PA) interventions. The Virtual Fitness Buddy ecosystem is a precision health PA intervention for children integrating mixed reality technology to connect people and devices. A cluster randomized, controlled trial was conducted across 19 afterschool sites over two 6-month cohorts to test its efficacy in increasing PA and decre…		Mixed reality; Control groups; Health impact; Light intensity; Mixed reality; Mixed reality technologies; Physical activity; Randomized controlled trial; Time interval; Treatment group; Article; child; clinical effectiveness; cohort analysis; controlled study; demographics; dog; ecosystem; female; fitness; human; human experiment; intention to treat analysis; low intensity exercise; male; moderat…
197	Nocerino M.; Pepe P.; Bosco A.; Ciccone E.; Maurelli M.P.; Boué F.; Umhang G.; Pellegrini J.; Lahmar S.; Said Y.; Sotiraki S.; Ligda P.; Laatamna A.; Saralli G.; Paciello O.; Alterisio M.C.; Rinaldi L.	An innovative strategy for deworming dogs in Mediterranean areas highly endemic for cystic echinococcosis	2024	10.1186/s13071-024-06184-x	No	parasites	Background: Cystic echinococcosis (CE), caused by the larval stage of Echinococcus granulosus sensu lato, is a zoonotic parasitic disease of economic and public health importance worldwide, especially in the Mediterranean area. Canids are the main definitive hosts of the adult cestode contaminating the environment with parasite eggs released with feces. In rural and peri-urban areas, the risk of …	Canids; Control programs; Echinococcus granulosus; Geospatial data; GPS dataloggers; Home range	Adult; Animals; Dog Diseases; Dogs; Echinococcosis; Echinococcus granulosus; Humans; Praziquantel; Sheep; Zoonoses; praziquantel; antihelminthic therapy; Article; disease transmission; dog; echinococcosis; geometry; information processing; nonhuman; sheep; urban area; adult; animal; dog; dog disease; echinococcosis; Echinococcus granulosus; human; zoonosis
198	Carlson H.N.; Spera A.G.; Smith M.A.	Effects of xylazine on naloxone-precipitated fentanyl withdrawal in male and female rats	2024	10.1016/j.drugalcdep.2024.112450	No	Rats	Purpose: The combination of fentanyl and xylazine (i.e., “tranq-dope”) was recently declared an emerging national health threat in the United States. Given the recency of this development, very little is known regarding the behavioral pharmacology of fentanyl-xylazine combinations. The purpose of this study was to characterize the somatic and affective withdrawal symptoms of this drug combination…	Fentanyl; Opioid use disorder; Opioid withdrawal; Preclinical model; Sex differences; Xylazine	Analgesics, Opioid; Animals; Behavior, Animal; Female; Fentanyl; Male; Naloxone; Narcotic Antagonists; Rats; Rats, Long-Evans; Substance Withdrawal Syndrome; Xylazine; fentanyl; naloxone; xylazine; fentanyl; naloxone; narcotic analgesic agent; narcotic antagonist; xylazine; abnormal posture; animal experiment; Article; behavior assessment; body weight loss; controlled study; diarrhea; drug combin…
199	Dolka I.; Czopowicz M.; Stopka D.; Wojtkowska A.; Kaszak I.; Sapierzyński R.	Risk factor analysis and clinicopathological characteristics of female dogs with mammary tumours from a single-center retrospective study in Poland	2024	10.1038/s41598-024-56194-z	No	Veterinary	This is a comprehensive retrospective study to characterize female dogs with canine mammary tumors (CMTs) using a dataset retrieved from the archives of the Division of Animal Pathology, Institute of Veterinary Medicine in Warsaw, and to identify prognostic factors. Clinical and histopathological data of 1447 dogs with CMTs were included. Malignant tumours were found in 83.3% (n = 1206), benign t…	Dog; Histopathology; Mammary tumour; Ovariohysterectomy; Poland; Prognosis	Animals; Carcinoma; Dogs; Factor Analysis, Statistical; Female; Mammary Neoplasms, Animal; Mastectomy; Poland; Retrospective Studies; animal; carcinoma; dog; epidemiology; experimental mammary neoplasm; factor analysis; female; mastectomy; Poland; retrospective study
200	Wei S.; Jiang A.; Sun H.; Zhu J.; Jia S.; Liu X.; Xu Z.; Zhang J.; Shang Y.; Fu X.; Li G.; Wang P.; Xia Z.; Jiang T.; Cao A.; Duan X.	Shape-changing electrode array for minimally invasive large-scale intracranial brain activity mapping	2024	10.1038/s41467-024-44805-2	no	rats	Large-scale brain activity mapping is important for understanding the neural basis of behaviour. Electrocorticograms (ECoGs) have high spatiotemporal resolution, bandwidth, and signal quality. However, the invasiveness and surgical risks of electrode array implantation limit its application scope. We developed an ultrathin, flexible shape-changing electrode array (SCEA) for large-scale ECoG mappi…		Animals; Brain; Brain Mapping; Dogs; Electrodes; Head; Male; Rats; Seizures; glial fibrillary acidic protein; neuron specific nuclear protein; nitinol; shape memory alloy; brain; electrode; invasiveness; physiological response; rodent; spatiotemporal analysis; adult; animal experiment; animal model; animal tissue; Article; astrocyte; biocompatibility; brain; brain mapping; chemical vapor depositi…
201	Liu J.; Liu L.; Sun H.; Ma M.; Wang W.; Ren J.	Application of Highly Digestible Fermented Corn Protein Powder in Fecal Low-Odor Adult Dog Feed	2024	10.3390/fermentation10080390	No	Dog food	This study aimed to develop fecal low-odor adult dog feed using processed corn protein powder as the primary raw material and evaluate its effectiveness through feeding experiments. The objectives included analyzing the fundamental nutritional indicators, comparing the quality of fecal low-odor adult dog feed with commercially available dog feed, and assessing the changes in the eating behavior, …	adult dog feed; fecal low-odor; fermented corn protein powder; highly digestible
202	Delgado M.M.; Stella J.L.; Croney C.C.; Serpell J.A.	Making fetch happen: Prevalence and characteristics of fetching behavior in owned domestic cats (Felis catus) and dogs (Canis familiaris)	2024	10.1371/journal.pone.0309068	Yes		Both cats and dogs fetch, but the likely function(s) of this behavior for each species have not been compared. In this study, we assessed data from online surveys of cat and dog behavior (Fe-BARQ; C-BARQ) completed by cat (N = 8224) and dog owners (N = 73724). We assessed responses to the items "Plays ‘fetch’; likes to retrieve thrown objects or toys" (Fe-BARQ) and “Will ‘fetch’ or attempt to fet…		Animals; Behavior, Animal; Cats; Dogs; Female; Humans; Male; Ownership; Pets; Prevalence; animal behavior; animal experiment; Article; behavior assessment; brachycephaly; Canine Behavioral Assessment and Research Questionnaire; disease severity; dog; domestic animal; domestic cat; domestication; environmental factor; Feline Behavioral Assessment and Research Questionnaire; female; fetching behavi…
203	Abd El-Latif E.I.; El-dosuky M.; Darwish A.; Hassanien A.E.	Dog behaviors identification model using ensemble convolutional neural long short-term memory networks	2024	10.1007/s12652-024-04822-x	Yes		This paper presents a new model based on Convolutional Neural Networks (CNN) with a long short-term memory network (LSTM) and ensemble technique for identifying seven different dogs’ behaviors. The proposed model uses data collected from two sensors attached to the dog’s back and neck. In the initial step in the model, the undefined tasks are removed, and the synthetic minority oversampling techn…	Behavior classification; Convolutional neural networks (CNN); Deep learning; Dog behavior identification; Ensemble classifier; Long short-term memory network (LSTM)	Brain; Convolution; Convolutional neural networks; Behavior identifications; Behaviour classification; Convolutional neural network; Deep learning; Dog behavior identification; Ensemble-classifier; Long short-term memory network; Memory network; Synthetic minority over-sampling techniques; Long short-term memory
204	Bedogni G.; Michelena L.V.; Seremeta K.; Okulik N.; Salomon C.	Exploring the Dissolution, Solid-state Properties, and Long-term Storage Stability of Cryoprotectant-free Fenbendazole Nanoparticles	2024	10.1208/s12249-024-02921-8	No	Computer science	Fenbendazole is an antiparasitic drug widely used in veterinary medicine to treat parasitic infections caused in animals like cattle, horses, sheep, and dogs. Recently, it has been repositioned as a potential alternative for cancer treatment. However, it is a highly hydrophobic molecule (0.9 ug/mL), which can compromise its dissolution rate and absorption. Thus, this work aimed to apply a nanotec…	fenbendazole; freeze-drying; nanoparticles; poloxamer; stability	Calorimetry, Differential Scanning; Chemistry, Pharmaceutical; Cryoprotective Agents; Drug Liberation; Drug Stability; Drug Storage; Fenbendazole; Freeze Drying; Nanoparticles; Particle Size; Poloxamer; Solubility; X-Ray Diffraction; cryoprotective agent; fenbendazole; nanocrystal; nanoparticle; poloxamer; fenbendazole; Article; chemical structure; controlled study; critical micelle concentration…
205	Nandi S.; Chakraborty M.; Lahiri A.; Gope H.; Bhaduri S.K.; Bhadra A.	Free-ranging dogs quickly learn to recognize a rewarding person	2024	10.1016/j.applanim.2024.106360	Yes		Individual human recognition is important for species that live in close proximity to humans. Numerous studies on domesticated species and urban-adapted birds have highlighted this ability. One such species which is heavily reliant on humans is the free-ranging dog. Very little knowledge exists on the amount of time taken by free-ranging dogs to learn and remember individual humans. Due to their …	Free-ranging dogs; Human recognition; Human-dog interaction; Learning	India; West Bengal; adult; affiliative behavior; canid; experimental study; knowledge; learning; nature-society relations; probability; recognition
206	Ren H.; Li X.; Li Y.; Chen X.	Processing of Counterfactual Conditional Sentences with Differential Propositional Truth-Value in Mandarin Chinese: Evidence from ERP	2024	10.1007/s10936-024-10107-3	No	Language	Although many studies document the role of propositional truth-value in human psychological reading behavior, there is a relative paucity of research examining the role of differential propositional truth-value in processing Chinese counterfactual conditionals. This study is to investigate the role of differential propositional value in processing Chinese counterfactual conditionals by means of E…	Counterfactual conditionals; ERP; N400; P300; P600; Propositional truth-value	Adult; China; Comprehension; Electroencephalography; Evoked Potentials; Female; Humans; Language; Male; Psycholinguistics; Reading; Young Adult; adult; China; comprehension; electroencephalography; evoked response; female; human; language; male; physiology; psycholinguistics; reading; young adult
207	Toivonen P.; Laaksonen T.; Piironen A.; Selonen V.	The habitat preferences of invasive raccoon dog imply elevated risks for wetland-associated prey species	2024	10.1007/s00442-024-05614-y	No	Racoon dogs	Habitat preferences of invasive predators determine where and for which prey species they pose a threat upon. This is crucial information for the conservation of endangered prey species because invasive predators pose additional predation on top of that caused by natural predators. In large parts of Europe, the most common invasive mesopredator is the raccoon dog (Nyctereutes procyonoides). To un…	Conservation; Habitat selection; Invasive species; Mesopredators; Waterfowl	Animals; Ecosystem; Finland; Introduced Species; Predatory Behavior; Raccoon Dogs; Seasons; Wetlands; Finland; canid; elevation; endangered species; habitat; habitat selection; habitat use; invasive species; landscape change; nesting; predation; predator-prey interaction; species conservation; waterfowl; wetland; animal; ecosystem; Finland; introduced species; predation; raccoon dog; season; wetl…
208	Orum T.G.; Nwofor F.O.; Akinniyi D.J.; Davou J.A.; Nwanga E.N.	Ethical considerations in companion animal care: Examining the consequences of rabies in an unvaccinated Boerboel dog and implications for animal welfare policies	2024	10.1002/vrc2.908	No	Veterinary	This case investigates and documents the occurrence of rabies in an unvaccinated 4-month-old Boerboel dog in Ebonyi State, Nigeria, emphasising the ethical considerations and implications for existing animal welfare policies. Despite Nigeria enacting the Animal Diseases (Control) Act, 2022, cases of rabies persist, contributing to thousands of human rabies cases annually. The legal framework high…	animal welfare; ethical consideration; rabies; vaccination compliance	animal care; animal experiment; animal welfare; Article; behavior change; brain tumor; Canine distemper virus; clinical assessment; companion animal care; differential diagnosis; direct fluorescent antibody technique; disease control; dog; drooling salivation; drug therapy; encephalitis; ethics; female; heat stroke; hepatic encephalopathy; hypoglycemia; intestine obstruction; nonhuman; parvovirus…
209	Kermelita D.; Hadi U.K.; Soviana S.; Tiuria R.; Novianto D.	Species diversity, mosquito behavior, and microfilariae detection in vectors and reservoirs in filariasis-endemic areas of Bengkulu, Indonesia	2024	10.13057/biodiv/d250934	No	Medicine	Filariasis, recognized by the WHO as a neglected tropical disease, remains a significant global health challenge, particularly in Southeast Asia. In Bengkulu Province, Indonesia, 66 cases of filariasis were reported between 2010 and 2020, with the highest prevalence found in Mukomuko and Seluma Districts. This study analyzed the vector behavior and detection of filariasis reservoirs in endemic ar…	Detection microfilaria; Dirofilaria immitis; neglected tropical diseases
210	Slotta-Bachmayr L.; Oyugi A.; Mutoro N.; Burak M.; Wykstra M.	Detection Dogs Working in Hot Climates: The Influence on Thermoregulation and Fecal Consistency	2024	10.3390/ani14172456	No	Physiology	Body temperature is an important physiological parameter that influences the performance of working dogs. The main cooling mechanism in dogs is panting to support evaporative cooling, which reduces the dog’s ability to detect scents. In this study, we investigated the general body condition of four detection dogs searching for cheetah scats in a hot environment in northern Kenya. We evaluated the…	behavioral thermoregulation; body temperature; detection dog; stool consistency	animal experiment; animal model; Article; behavior; body constitution; body temperature; climate; data analysis; detection dog; endurance training; environmental temperature; fecal consistency; feces; female; heart murmur; heat stroke; hot climate; male; nonhuman; thermoregulation; working dog
211	Winkler E.V.; Lauer S.K.; Steigmeier-Raith S.I.; Zablotski Y.; Mille M.A.	Accuracy of Kinovea-based kinematic gait analysis compared to a three-dimensional motion analysis system in healthy dogs	2024	10.2460/ajvr.24.05.0128	Yes		OBJECTIVE The goal of this study was to compare the accuracy of kinematic measurements obtained using the 2-D videobased kinematic motion analysis (KMA) software Kinovea (version 0.9.5; http://www.kinovea.org) with 3-D KMA in healthy dogs. METHODS In this prospective study, 3-D marker–based KMA (VICON-Nexus, version 2.12.1, and Procalc, version 1.6; VICON Motion Systems Ltd) was performed on heal…	2-D and 3-D gait analysis; dog; kinematics; motion analysis software; treadmill	Animals; Biomechanical Phenomena; Dogs; Female; Gait; Gait Analysis; Imaging, Three-Dimensional; Male; Prospective Studies; Software; Video Recording; adult; Article; behavioral synchrony; body conditioning score; body height; body weight; disease assessment; dog; female; gait; ischial tuberosity; joint angle; joint angle velocity; kinematic gait analysis; kinematics; Labrador retriever; male; no…
212	Kuhn J.; Marti I.; Ryser-Degiorgis M.-P.; Wernike K.; Jones S.; Tyson G.; Delalay G.; Scherrer P.; Borel S.; Hosie M.J.; Kipar A.; Kuhlmeier E.; Chan T.; Hofmann-Lehmann R.; Meli M.L.	Investigations on the Potential Role of Free-Ranging Wildlife as a Reservoir of SARS-CoV-2 in Switzerland	2024	10.3390/v16091407	No	Medicine	Amid the SARS-CoV-2 pandemic, concerns surfaced regarding the spread of the virus to wildlife. Switzerland lacked data concerning the exposure of free-ranging animals to SARS-CoV-2 during this period. This study aimed to investigate the potential exposure of Swiss free-ranging wildlife to SARS-CoV-2. From 2020 to 2023, opportunistically collected samples from 712 shot or found dead wild mustelids…	fox; indirect immunofluorescence test; lynx; one health; pseudotype-based virus neutralization assay; RBD-ELISA; S1-ELISA; spillover; surrogate virus neutralization test; wildcat; zoonosis	coronavirus spike glycoprotein; immunoglobulin G; agglutination test; animal experiment; animal tissue; antibody titer; Article; autopsy; behavior; biosafety level 3; Canidae; Caniformia; controlled study; dog; domestic cat; enzyme linked immunosorbent assay; exposure; expression vector; Felidae; female; gene expression; genetic transfection; immunofluorescence; immunofluorescence assay; jackal; …
213	Pelcastre Ortega C.A.; Linares Aranda M.	Hourglass transistor: An alternative and improved MOS structure robust to total ionization dose radiation	2024	10.1016/j.mejo.2024.106391	No	Engineering	This paper presents a novel MOSFET layout named the “hourglass transistor”, aimed to improve its electrical behavior under Total Ionizing Dose (TID) effects. The new radiation-tolerant device is based on augmenting parasitic channel resistance, alteration of the electric field by the longitudinal corner effect (LCE), and reducing channel resistance within the central gate region. The radiation-ro…	Hourglass transistor; Leakage current; Radiation hardening; Total ionizing dose	CMOS integrated circuits; Leakage currents; MOSFET devices; 'current; Channel resistance; Electrical behaviors; Hourglass transistor; MOS structure; MOSFETs; Radiation tolerant; Total ionization dose; Total Ionizing Dose; Total ionizing dose effects; Radiation hardening
214	Perry P.J.	Cognitive dysfunction and owner-directed aggression in a 10-year-old neutered golden retriever: A case report	2024	10.1016/j.jveb.2024.06.006	no	drug treament without comparison	A 10-year-old, 38.5 kg, male neutered golden retriever was evaluated for a 2-year history of growling, baring teeth, and biting his owners. The dog also displayed disorientation, increased vocalization, altered interactions with the female owner, anxiety, and nighttime restlessness. A primary diagnosis of cognitive dysfunction syndrome and concurrent diagnosis of owner-directed aggression related…	Aggression; Antioxidants; Cognitive dysfunction syndrome; Diet; Fluoxetine; Trazodone	cefalexin; enrofloxacin; fluoxetine; levothyroxine sodium; trazodone; age; aggression; animal behavior; animal food; anxiety; Article; awareness; bedtime dosage; behavior modification; castrated male; cognitive defect; conflict; disorientation; dog bite; drug dose reduction; drug dose titration; follow up; golden retriever; human-animal interaction; hypothyroidism; impulse control disorder; low d…
215	Jenkins D.W.; Thompson K.M.; Goeddeke N.	How Canines Can Assist Our Patients with Diabetes Diabetes Alert Dogs: What Are Their Capabilities?	2024	10.7547/22-125	no	literature review	Background: The canine olfactory system is used for tasks that greatly aid society, such as detecting explosives, finding lost persons, and detecting many diseases and abnormal blood sugar levels early. However, the reliability of detection of glycemic fluctuations is questionable. Methods: We reviewed the literature on the capability of canines in detecting significant variations in blood sugar.…		Animals; Blood Glucose; Diabetes Mellitus; Dogs; Humans; Hypoglycemia; Reproducibility of Results; animal; diabetes mellitus; dog; glucose blood level; human; hypoglycemia; reproducibility
216	Keyes C.A.	Comparison of the effectiveness and efficiency of the grid and link search methods to recover scattered skeletal remains	2024	10.1007/s00414-024-03247-7	No	Medicine	The grid and link search methods are used to recover scattered skeletal remains. Neither have not been compared robustly and clear guidelines for the link method have not been sufficiently developed. The study aimed to compare the effectiveness and efficiency of both methods and propose guidelines for the link method. The scattering patterns of two scavengers of forensic relevance—slender mongoos…	Bone dispersal; Forensic anthropology; Forensic taphonomy; Scavenging; Search methods	Animals; Body Remains; Bone and Bones; Dogs; Feeding Behavior; Forensic Anthropology; Herpestidae; Humans; Models, Animal; Surveys and Questionnaires; Swine; animal; animal model; body remains; bone; comparative study; dog; feeding behavior; forensic anthropology; human; mongoose; pig; procedures; questionnaire
217	Fernandez L.S.; Kane S.A.; DeChant M.T.; Prada-Tiedemann P.A.; Hall N.J.	Environmental effects on explosive detection threshold of domestic dogs	2024	10.1371/journal.pone.0306817	Yes		Detection canines are deployed to detect explosives in a wide range of environmental conditions. These environmental conditions may have negative impacts on canine capabilities as a sensor. This study leveraged an air dilution olfactometer to present controlled odor concentrations of four different energetic materials (double base smokeless powder, Composition C4, ammonium nitrate, and flake Trin…		Animals; Dogs; Environment; Explosive Agents; Female; Humidity; Male; Odorants; Sensory Thresholds; Smell; Temperature; ammonium nitrate; fragrance; trinitrotoluene; explosive; fragrance; adult; air conditioning; airflow; animal experiment; animal welfare; Article; Canis; dog; environmental effect; environmental exposure; environmental impact; explosive detection threshold; false discovery rate; …
218	Wei H.; Yang F.	Ultraviolet irradiation enhances the nitration of allergens	2024	10.1016/j.chemosphere.2024.143256	No	Medicine	Ultraviolet (UV) light is widely used for disinfection in indoor environments. Some wavelengths of UV light can produce high concentration of O3. UV irradiation combined with O3 may have great potential for nitration of allergens in the presence of NO2 in the air. In this study, the effects of UV irradiation on the nitration of three major indoor allergens including group Ⅰ allergens of house dus…	Allergens; Nitration; Ozone; Tyrosine; Ultraviolet	Air Pollution, Indoor; Allergens; Animals; Antigens, Dermatophagoides; Arthropod Proteins; Cysteine Endopeptidases; Disinfection; Dogs; Nitrogen Dioxide; Ozone; Tyrosine; Ultraviolet Rays; Solar irradiance; 3 nitrotyrosine; allergen; aspartic acid; nitrogen dioxide; ozone; tyrosine; 3-nitrotyrosine; arthropod protein; cysteine proteinase; Dermatophagoides farinae antigen f 1; Dermatophagoides pte…
219	Redmond C.; Smit M.; Draganova I.; Corner-Thomas R.; Thomas D.; Andrews C.	The Use of Triaxial Accelerometers and Machine Learning Algorithms for Behavioural Identification in Domestic Dogs (Canis familiaris): A Validation Study	2024	10.3390/s24185955	Yes		Assessing the behaviour and physical attributes of domesticated dogs is critical for predicting the suitability of animals for companionship or specific roles such as hunting, military or service. Common methods of behavioural assessment can be time consuming, labour-intensive, and subject to bias, making large-scale and rapid implementation challenging. Objective, practical and time effective be…	algorithm; behaviour classification; overall activity; random forest	Accelerometry; Algorithms; Animals; Behavior, Animal; Dogs; Female; Locomotion; Machine Learning; Male; Adversarial machine learning; Machine learning; Random forests; Behavioral assessment; Behaviour classification; Domestic dogs; Labour-intensive; Machine learning algorithms; Overall accuracies; Overall activity; Random forests; Triaxial accelerometer; Validation study; accelerometry; algorithm…
220	Shee M.; Lal Banerjee S.; Dey A.; Das Jana I.; Basak P.; Mandal M.; Mondal A.; Kumar Das A.; Das N.C.	pH-induced fluorescent active sodium alginate-based ionically conjugated and REDOX responsive multi-functional microgels for the anticancer drug delivery	2024	10.1016/j.ijpharm.2024.124490	No	Medicine	A sodium alginate (Alg) based REDOX (reduction and oxidation)-responsive and fluorescent active microgel was prepared via water in oil (w/o) mini-emulsion polymerization technique. Here, we initially synthesized sodium alginate-based disulfide cross linked microgels and after that those microgels were tagged with rhodamine amine derivative (RhB-NH2) by ionic interaction to get the pH-responsive f…	Anti-cancer; Drug delivery; Fluorescent active; Microgels; pH-responsive; REDOX-responsive; Sodium alginate	Alginates; Animals; Antineoplastic Agents; Cell Survival; Dogs; Doxorubicin; Drug Carriers; Drug Delivery Systems; Drug Liberation; Fluorescent Dyes; HeLa Cells; Humans; Hydrogen-Ion Concentration; Microgels; Oxidation-Reduction; Rhodamines; alginic acid; doxorubicin; microgel (material); antineoplastic agent; doxorubicin; drug carrier; fluorescent dye; rhodamine; apoptosis; Article; controlled s…
221	Mulcahy J.V.; Beckley J.T.; Klas S.D.; Odink D.A.; Delwig A.; Pajouhesh H.; Monteleone D.; Zhou X.; Du Bois J.; Yeomans D.C.; Luu G.; Hunter J.C.	ST-2560, a selective inhibitor of the NaV1.7 sodium channel, affects nocifensive and cardiovascular reflexes in non-human primates	2024	10.1111/bph.16398	No	Primates	Background and Purpose: The voltage-gated sodium channel isoform NaV1.7 is a high-interest target for the development of non-opioid analgesics due to its preferential expression in pain-sensing neurons. NaV1.7 is also expressed in autonomic neurons, yet its contribution to involuntary visceral reflexes has received limited attention. The small molecule inhibitor ST-2560 was advanced into pain beh…	autonomic nervous system; behavioural pharmacology; drug discovery/target validation; electrophysiology; ion channels; Na<sub>V</sub>1.7; pain	Animals; Dose-Response Relationship, Drug; Female; Humans; Male; NAV1.7 Voltage-Gated Sodium Channel; Reflex; Sodium Channel Blockers; Voltage-Gated Sodium Channel Blockers; buprenorphine; capsaicin; enzyme inhibitor; fluoxetine; glass; green fluorescent protein; ion channel; sodium channel; sodium channel Nav1.7; st 2560; unclassified drug; sodium channel blocking agent; sodium channel Nav1.7; v…
222	Özen D.; Biçakci N.M.; Salgirli Demirbaş Y.	Exploring the dynamics of Human‐Pet attachment: An In‐Depth analysis of socio‐demographic factors and relationships	2024	10.33988/auvfd.1366652	No	Humans	This study examined the factors influencing pet attachment by investigating attachment dimensions and exploring the relationship between demographic factors and pet attachment. The study utilized the Pet Attachment Questionnaire (PAQ) to assess the level of attachment between pet owners and their animals. A demographic questionnaire was also administered to gather socio-cultural, economic, and he…	Attachment; Companion animal; Human-animal bond; Pet caretakers	adult; aged; animal experiment; animal health; anxiety; Article; cat; child; dog; dynamics; emotion; emotional attachment; female; health behavior; household; household income; human; human-animal bond; hypothesis; knowledge; Likert scale; male; middle aged; nonhuman; pet animal; questionnaire; sociodemographics
223	Johnson A.C.; Wynne C.D.L.	Comparison of the Efficacy and Welfare of Different Training Methods in Stopping Chasing Behavior in Dogs	2024	10.3390/ani14182632	yes		Controversy surrounds the efficacy and welfare implications of different forms of dog training with several studies asserting that electronic shock collars have negative welfare impacts while not being more effective than non-aversive methods. However, these studies did not specify the schedule and intensity of punishment used or the effectiveness of the training method. In the current study, we …	animal welfare; aversive training; behavior concerns; dog training	hydrocortisone; animal experiment; animal food; animal model; animal welfare; Article; bark; behavior change; border collie; comparative study; controlled study; distress syndrome; Doberman pinscher; dog training; eating; escape behavior; feces analysis; German shepherd; nonhuman; physical activity; physiological stress; punishment; reward; running; scratching; shock wave; siting; sniffing; socia…
224	Gomaa S.; El-Hossieny O.; Alnaggar M.	Effects of mill scale and varying exposure conditions on corrosion behavior of A572 structural steel	2024	10.1016/j.conbuildmat.2024.136995	No	Engineering	Today, many steel structures are multi-decades old and commonly suffer from corrosion that induces progressive loss of the base metal in various forms including localized and distributed losses. In addition, Old steel structures were constructed using as-delivered steel plates without sand-blasting of the mill scale. While the mill scale provides a protective layer in general, it adds a layer of …	A572 structural steel; Corrosion rate; Environmental deterioration; Mill scale	Air; Biochemical oxygen demand; Building materials; Chlorine compounds; Corrosion protection; Corrosive effects; Deionized water; Deterioration; Dissolved oxygen; Morphology; Pitting; Plates (structural components); Room temperature; Steel construction; Steel corrosion; Tensile strength; % reductions; A572 structural steel; Chloride concentrations; Corrosion initiation; Corrosion morphology; Envi…
225	Tu A.Y.; Springer C.M.; Albright J.D.	Evaluation of Characteristics Associated with Self-Identified Cat or Dog Preference in Pet Owners and Correlation of Preference with Pet Interactions and Care: An Exploratory Study	2024	10.3390/ani14172534	No	Humans	Dog and cat preference has been associated with a few factors, like owner personality traits, but data regarding other aspects of preference ontogeny and the impact of preferences on pet wellbeing have yet to be examined. In this exploratory study, several of these characteristics, such as exposure to pets when young and as adults and current pet interactions and diet were analyzed from internet …	cat people; dog people; human–animal bond; pet food; pet preference; pet-owner interactions	active interaction; adult; adulthood; animal care; animal experiment; animal food; animal well-being; Article; behavior; cat preference; child; childhood; comparative study; dietary exposure; dog preference; experimental diet; exploratory research; exposure; health survey; human; human-animal bond; human-animal interaction; internet survey; multiple choice test; nonhuman; passive interaction; pet…
226	Barton S.A.; Kent M.; Hecht E.E.	Covariation of Skull and Brain Morphology in Domestic Dogs	2024	10.1002/cne.25668	no	domestication without cognition	Despite their distinct embryonic origins, the skull and brain are highly integrated. Understanding the covariation between the skull and brain can shed light on anatomical, cognitive, and behavioral traits in extant and extinct species. Domestic dogs offer a unique opportunity to investigate skull–brain covariation due to their diverse skull morphologies and neural anatomy. To assess this questio…	domestic dog; neuroanatomy; neurocephalic index	Animals; Brain; Dogs; Female; Gray Matter; Magnetic Resonance Imaging; Male; Skull; amygdala; animal experiment; Article; brain size; brain stem; cerebellum; controlled study; dog breed; domestic animal; extinct species; female; frontal cortex; gray matter volume; hippocampus; hypothalamus; male; neuroanatomy; nonhuman; olfactory bulb; periaqueductal gray matter; selective breeding; skull; T2 wei…
227	Wang Y.; Zhao Q.; Tang L.; Lin W.; Zhang Z.; Diao Y.; Gu B.; Feng Y.; Zhao Q.; Wang F.	Behavioral plasticity of raccoon dogs (Nyctereutes procyonoides) provides new insights for urban wildlife management in metropolis Shanghai, China	2024	10.1088/1748-9326/ad7309	No	Racoon dogs	As urbanization exposes wildlife to new challenging conditions and environmental pressures, species that exhibit a high degree of behavioral plasticity are considered potentially capable of colonizing and adapting to urban environments. However, differences in the behavior of populations that inhabit urban and suburban landscapes pose unprecedented challenges to traditional methods in wildlife ma…	behavioral plasticity; diet composition; home range; human-wildlife conflict; movement ecology; urban planning; urban species	China; Shanghai; Animals; Forest ecology; Invertebrates; Urban planning; Behavioral plasticity; Condition; Diet composition; Home range; Human-wildlife conflict; Movement ecologies; Residential districts; Urban environments; Urban species; Wildlife management; behavioral response; biodiversity; canid; diet; GPS; home range; mammal; nature-society relations; urban planning; urbanization; wildlife …
228	Song Y.; Wei Q.	Impact of apparent temperatures on park visitation behavior: A comprehensive analysis using large-scale mobility data	2024	10.1016/j.scitotenv.2024.173388	No	Humans	As many regions continue to show record temperatures and high frequencies of extreme climate events, climate change is disrupting human health and prosperity. This study focuses on how temperature changes and extreme heat as key climate components can impact park visitations (key physical activities indicator). Using the large mobility dataset SafeGraph, this study introduced a causal machine lea…	Big data; Causal inference; Climate change; Park visitation; Physical activities	Climate Change; Humans; Machine Learning; Parks, Recreational; Recreation; Temperature; Investments; Large datasets; Parks; water; Apparent temperature; Causal inferences; Climate event; Comprehensive analysis; Extreme climates; High frequency HF; Large-scales; Mobility datum; Park visitation; Physical activity; climate change; climate effect; data set; greenspace; investment; machine learning; m…
229	Simon T.; Wilkinson A.; Frasnelli E.; Guo K.; Mills D.S.	Lateralized behaviour in dogs during positive anticipation	2024	10.1016/j.anbehav.2024.08.005	Yes		Recent research has used behavioural asymmetries in dogs as an indirect measure of their emotional states from inferred asymmetries in brain activity. Different hypotheses predict differences in behaviour based on emotional salience (right-hemisphere hypothesis), valence (valence hypothesis) or motivation (approach–withdrawal hypothesis). As testing different hypotheses requires having a measure …	behavioural lateralization; brain lateralization; dog; emotion	behavioral response; brain; canid; eye; hypothesis testing
230	Gerraty F.D.; Gobei-Bacaylan A.; Diel K.	Urbanization alters sandy beach scavenging assemblages and dogs suppress ecosystem function	2024	10.1002/ecs2.70016	Yes		Urbanization is rapidly transforming coastal landscapes around the world, altering the structure and function of marine, intertidal, and terrestrial ecosystems. In tandem, coastal areas are hotspots for human recreation, leading to shifts in wildlife behavior and activity patterns. Together, urban development and recreational use of wildlife habitats can shape wildlife behavior, abundance, and ec…	anthropogenic disturbance; carrion; land–sea connectivity; spatial subsidies
231	Bryson G.T.; O’Neill D.G.; Brand C.L.; Belshaw Z.; Packer R.M.A.	The doodle dilemma: How the physical health of ‘Designer-crossbreed’ Cockapoo, Labradoodle and Cavapoo dogs’ compares to their purebred progenitor breeds	2024	10.1371/journal.pone.0306350	No	Veterinary	Booming UK ownership of designer-crossbreed dogs resulting from intentional crossing of distinct purebred breeds is often motivated by perceived enhanced health, despite limited evidence supporting a strong’hybrid vigour’ effect in dogs. Improved evidence on the relative health of designer-crossbreed dogs could support prospective owners to make better acquisition decisions when choosing their ne…		Animals; Breeding; Cross-Sectional Studies; Dog Diseases; Dogs; Female; Humans; Male; United Kingdom; Addison disease; alopecia; animal experiment; anterior cruciate ligament rupture; Article; behavior disorder; breeding; conjunctivitis; coughing; cross breeding; cryptorchism; demographics; dermatitis; diarrhea; dog; dyskinesia; dyspnea; epilepsy; external otitis; food allergy; giardiasis; health…
232	Thakuriah P.; Boididou C.; Hong J.	Physical distancing and its association with travel behavior in daily pre-pandemic urban life: An analysis utilizing lifelogging images and composite survey and mobility data	2024	10.1177/23998083231215822	No	Humans	This study analyzed physical distancing in people’s daily lives and its association with travel behavior and the use of transportation modes before the COVID-19 outbreak. We used data from photographic images acquired automatically by lifelogging devices every 5 seconds, on average, from 170 participants of a 2-day wearable camera study, in order to identify their physical distancing status throu…	computer vision; lifelogging and image data; Physical distancing analytics; social and physical isolation; travel behavior	algorithm; car use; climate change; computer vision; cultural influence; income; Internet; machine learning; obesity; public transport; social network; travel behavior; urban transport
233	Wilson B.M.; Soulsbury C.D.; Mills D.S.	Problem Behaviours and Relinquishment: Challenges Faced by Clinical Animal Behaviourists When Assessing Fear and Frustration	2024	10.3390/ani14182718	Yes		Fear and frustration are two emotions thought to frequently contribute to problem behaviour, often leading to relinquishment. Inferring these emotions is challenging as they may present with some similar general signs, but they potentially require different treatment approaches to efficiently address the behaviour of concern. Although behavioural assessment frameworks have been proposed, it is la…	animal behaviour; dogs; emotions; fear; frustration; qualitative	aggression; animal behavior; Article; breed; character; circular reasoning; confirmation bias; decision making; dog; emotion; fear; frustration; human; human-animal bond; interview bias; intuition; learning; motivation; nonhuman; problem behavior; qualitative research; reasoning; relinquishment; semi structured interview; tautology; temperament; thematic analysis; veterinary medicine
234	Kogan L.R.; Currin-McCulloch J.; Hellyer P.	Behaviors suggestive of pain: the perceptions and veterinary-related decisions of cat guardians in the USA	2024	10.1177/1098612X241272885	No	Cats	Objectives: The aim of the study was to assess cat guardians’ concern levels and veterinary care decisions pertaining to behaviors that might signify pain before and after receiving brief pain-related educational information. The secondary aims were to evaluate cat guardians’ perceptions of the usefulness of a modified version of the Colorado State University Feline Acute Pain Scale (CSU-FAPS) in…	behavior; Pain; pain scale; veterinary care	Adult; Animals; Behavior, Animal; Cat Diseases; Cats; Female; Humans; Male; Middle Aged; Pain; Pain Measurement; Surveys and Questionnaires; United States; Veterinarians; adult; animal behavior; animal welfare; Article; assessment of humans; cat; cat guardian; Colorado State University Feline Acute Pain Scale; cross-sectional study; dog; education; Feline Acute Pain Scale; female; human; legal as…
235	Delea M.G.; Sack A.; Eneanya O.A.; Thiele E.; Roy S.L.; Sankara D.; Ijaz K.; Hopkins D.R.; Weiss A.J.	Slaying the Serpent: A Research Agenda to Expand Intervention Development and Accelerate Guinea Worm Eradication Efforts	2024	10.4269/ajtmh.23-0889	No	Medicine	Dracunculiasis, also known as Guinea worm disease, is targeted to become the second human disease and first parasitic infection to be eradicated. The global Guinea Worm Eradication Program (GWEP), through communitybased interventions, reduced the burden of disease from an estimated 3.5 million cases per year in 1986 to only 13 human cases in 2022. Despite progress, in 2012 Guinea worm disease was…		Animals; Cats; Disease Eradication; Dog Diseases; Dogs; Dracunculiasis; Dracunculus Nematode; Global Health; Humans; Papio; Research; flubendazole; immunomodulating agent; surface water; animal behavior; animal health; Anura; aquatic biology; Article; baboon; behavior; behavior change; bioinformatics; community program; copepod; decision making; diagnostic test; disease burden; disease clearance;…
236	Gnanadesikan G.E.; Bray E.E.; Cook E.N.; Levy K.M.; Douglas L.E.L.C.; Kennedy B.S.; Tecot S.R.; MacLean E.L.	Basal plasma oxytocin & fecal cortisol concentrations are highly heritable and associated with individual differences in behavior & cognition in dog puppies	2024	10.1016/j.yhbeh.2024.105612	Yes		Oxytocin and cortisol are hormones that can influence cognition and behavior, but the relationships between endogenous concentrations and individual differences in cognitive and behavioral phenotypes remain poorly understood. Across mammals, oxytocin has important roles in diverse social behaviors, and in dogs, it has been implicated in human-oriented behaviors such as social gaze and point-follo…	Behavioral endocrinology; Canine cognition; Glucocorticoids; Heritability; Neuropeptides	Animals; Behavior, Animal; Cognition; Dogs; Feces; Female; Hydrocortisone; Individuality; Male; Oxytocin; Social Behavior; Temperament; hydrocortisone; oxytocin; hydrocortisone; oxytocin; animal behavior; animal experiment; Article; Bayes theorem; blood analysis; cognition; dog; executive function; feces analysis; feces level; female; genetic regulation; heritability; inhibition (psychology); mal…
237	Costa R.T.; Fornitano L.; Bianchi R.D.C.	Nine-banded armadillos temporally avoid sites visited by domestic dogs and native carnivores	2024	10.1071/WR23047	no	Armadillos	Context: Human-induced habitat loss and fragmentation facilitate the presence of domestic dogs (Canis l. familiaris) in natural habitats, posing risks to native wildlife through predation and competition. The nine-banded armadillo (Dasypus novemcinctus) faces increased vulnerability to dog attacks due to frequent pursuits. Aims: We evaluate the effect of predator presence (exotic and native) on t…	activity pattern; camera trapping; carnivores; exotic species; protected areas; risk-disturbance; temporal avoidance; temporal overlap	Brazil; Sao Paulo [Brazil]; activity pattern; avoidance reaction; canid; carnivore; domestic species; environmental disturbance; invasive species; mammal; policy making; protected area; trapping
238	Hunjan U.G.; Reddy K.J.	Psychoneuroimmunological Perspective of Animal - Assisted Therapy	2024	10.13005/bpj/2988	No	Humans	Animal-assisted therapy is a new and upcoming form of therapy that has shown multifarious benefits to participants. It is a goal-oriented therapeutic process with the incorporation of a qualified therapy animal in the therapeutic activities and conversations. This paper explores these benefits from a psychoneuroimmunological lens, wherein the interplay of and impact on an individual's psychologic…	Animal-assisted therapy; Health; Immunity; Psychoneuroimmunology; Therapy Dog	neurotransmitter; aggression; animal assisted therapy; anxiety; Article; biochemistry; cardiovascular disease; cardiovascular effect; cognition; conversation; depression; diastolic blood pressure; emotion; exercise; human; immune system; immunity; immunocompetence; life satisfaction; lifestyle; mean arterial pressure; motivation; neurology; physiological stress; physiology; psychology; psychoneur…
239	Kawaguchi Y.; Virányi Z.; Faragó T.; Huber L.; Völter C.J.	Cross-modal perception of puppies and adult conspecifics in dogs (Canis familiaris)	2024	10.1037/com0000385	Yes		Understanding conspecifics’ age classes is crucial for animals, facilitating adaptive behavioral responses to their social environment. This may include gathering and integrating information through multiple modalities. Using a cross-modal preferential-looking paradigm, we investigated whether dogs possess a cross-modal mental representation of conspecific age classes. In Experiment 1, dogs were …	cross-modal recognition; dogs; eye tracking; puppy; whining	Age Factors; Animals; Attention; Behavior, Animal; Dogs; Eye-Tracking Technology; Female; Male; Visual Perception; Vocalization, Animal; age; animal; animal behavior; attention; dog; eye-tracking technology; female; male; physiology; vision; vocalization
240	Núñez C.; Roco L.; Moreira V.	Factors Affecting the Adoption of Anti-Predation Measures by Livestock Farmers: The Case of Northern Chile	2024	10.3390/d16090567	No		Livestock farming has been a practice of great importance for the evolution of civilization, not only influencing social, economic, and cultural aspects at a global level, but also food, the economy, and sustainability, especially in developing countries, where it generates significant pressure on natural resources and biodiversity. In this context, conflict arises between wildlife, mainly top pr…	adoption of measures; carnivores; goats; livestock; predation; small producers; wildlife conflict	Chile; Coquimbo; biodiversity; carnivore; developing world; farmers knowledge; goat; livelihood; livestock; livestock farming; predation; predation risk; wildlife management
241	Su X.; Shi G.; Zhong J.; Li Y.; Dai W.; Xu A.G.; Fox E.G.P.; Xu J.; Qiu H.; Yan Z.	The implementation of robotic dogs in automatic detection and surveillance of red imported fire ant nests	2024	10.1002/ps.8254	No	Robotics	BACKGROUND: The Red Imported Fire Ant (RIFA), scientifically known as Solenopsis invicta, is a destructive invasive species causing considerable harm to ecosystems and generating substantial economic costs globally. Traditional methods for RIFA nests detection are labor-intensive and may not be scalable to larger field areas. This study aimed to develop an innovative surveillance system that leve…	agriculture 4.0; AI applications; invasive ants; pest management; robotic dog	Animals; Ants; Artificial Intelligence; Fire Ants; Insect Control; Introduced Species; Nesting Behavior; Robotics; agricultural technology; ant; artificial intelligence; canid; detection method; invasive species; nest; pest control; robotics; animal; ant; artificial intelligence; devices; insect control; introduced species; nesting; procedures; robotics; Solenopsis
242	Hazel S.J.; Iankov I.	A public health campaign to increase awareness of the risk of dog bites in South Australia	2024	10.1016/j.prevetmed.2024.106298	No	Veterinary	Dog bites are a serious public health problem. A campaign by the Dog and Cat Management Board of South Australia was launched to increase awareness that any dog can bite as a first step in reducing the incidence of dog bites. The aims of this study were to 1) evaluate changes in attitudes to dog bites following the media campaign, and 2) provide baseline data on dog bites and attitudes to interac…	Dog; Dog bite; Health promotion; Media campaign	Adolescent; Adult; Aged; Animals; Bites and Stings; Cross-Sectional Studies; Dogs; Female; Health Knowledge, Attitudes, Practice; Health Promotion; Humans; Male; Middle Aged; Public Health; South Australia; Young Adult; adult; Article; attitude to health; cross-sectional study; demographics; dog; dog bite; female; gender; health survey; human; human-animal interaction; knowledge; male; metropolit…
243	Guvenc-Bayram G.; Semen Z.; Yalcin M.	Investigation of the Relationship between Plasma Nesfatin-1 Levels and Neutering in Dogs	2024	10.3390/ani14192854	no	medical treatment without comparison	Neutering of dogs, whether male or female, provides various benefits such as contraception, population control, and the prevention of reproductive disorders and undesirable sexual behaviors. However, it is also associated with an increased risk of obesity, which may be directly linked to post-neutering hormonal changes. Our study aims to determine the effects of neutering on plasma levels of nesf…	dog; dopamine; female and male; nesfatin-1; neutering; serotonin; T4; TSH	C peptide; ketamine; luteinizing hormone; midazolam; nesfatin 1; propofol; serotonin; thyrotropin; unclassified drug; animal experiment; Article; body mass; body weight; energy expenditure; enzyme linked immunosorbent assay; female; food intake; hospitalization; limit of detection; male; nonhuman; obesity; orchiectomy; ovariohysterectomy; population dynamics; skin conductance; thyroid function
244	Pignataro G.; Crisi P.E.; Landolfi E.; Belà B.; Fusaro I.; Clerico L.; Gramenzi A.	Homemade Diet as a Paramount for Dogs’ Health: A Descriptive Analysis	2024	10.3390/vetsci11090438	No	Veterinary	Pet nutrition awareness has risen enormously, with an increasing interest in homemade diets aimed at controlling food composition. The literature in this field is scarce, especially regarding the homemade diet’s long-term effects on pathological conditions. This prospective study encompassed 167 healthy and sick dogs subjected to a customized dietary plan based on homemade food. After an initial …	dermopathy; dog nutrition; follow-up study; gastroenteropathy; homemade diet	nutraceutical; vegetable oil; appetite; Article; body weight loss; dermatitis; diet; diet therapy; dog; energy; enteropathy; feeding behavior; female; follow up; gastrointestinal disease; health; homemade diet; infant; lacrimation; lifestyle; male; medical record; nonhuman; nutrition; nutritional counseling; obesity; otitis; palatability; perception; pet animal; prospective study; protein intake;…
245	van Heijgen E.; Driessen C.; Turnhout E.	The landscape is a trap: Duck decoys as multispecies atmospheres of deception and betrayal	2024	10.1111/tran.12629	no	duck decoys	Duck decoys are trapping devices designed to catch ducks. From the fourteenth century onwards, duck decoys emerged in riverine lowlands in northwestern Europe. Their operation is based on a rigorously maintained physical structure with a woodland that encloses a water body with protruding extensions called pipes, which end in nets and are surrounded by reed screens. Catching ducks in these places…	atmospheres; duck decoy; hunting; landscape; multispecies methodologies; trapping	Netherlands; biodiversity; hunting; knowledge based system; landscape change; waterfowl
246	Zhou J.; Zhang Y.; Fu Y.; Li Q.; Zhang J.; Liu X.; Gu Z.	Visualizing and quantifying dynamic cellular forces with photonic crystal hydrogels	2024	10.1039/d4nr02834a	No	Physiology	Cellular forces play a crucial role in numerous biological processes, including tissue development, morphogenesis, and disease progression. However, existing methods for detecting cellular forces, such as traction force microscopy and atomic force microscopy, often face limitations in terms of high throughput, real-time monitoring, and applicability to complex biological systems. In this study, w…		Acrylic Resins; Animals; Cell Adhesion; Cell Differentiation; Cell Movement; Cell Proliferation; Dogs; Hydrogels; Madin Darby Canine Kidney Cells; Mesenchymal Stem Cells; Microscopy, Atomic Force; Nanoparticles; Osteogenesis; Photons; Silicon Dioxide; Cell adhesion; Cell proliferation; Disease control; Silica nanoparticles; acrylic acid resin; hydrogel; nanoparticle; polyacrylamide; silicon dioxi…
247	Kweka E.J.; Mazigo H.D.	Impact of interventions on mosquitoes resting behaviour and species composition in Lugeye village in Magu district, Northwestern Tanzania	2024	10.4314/thrb.v25i4.3	No	Mosquitos	Background: Understanding the impact of intervention tools on vector behaviour, host preference, resting, and infectivity rates is paramount in malaria control planning. Magu district was one of the districts in lake zone regions in northwestern Tanzania covered with indoor residual spray and long-lasting insecticidal nets in the main malaria control campaign. After interventions, this study eval…	An.arabiensis; An.funestus; Bloodmeals; indoor; outdoor	Anopheles; Anopheles arabiensis; Anopheles constani; Anopheles funestus; Anopheles gambiae; Anopheles leesoni; Article; behavior; bovine; controlled study; dog; dry season; enzyme linked immunosorbent assay; goat; household; infectivity rate; insecticide resistance; lake; malaria; malaria control; meal; mosquito; nonhuman; parasitemia; prevalence; rainy season; resting behavior; species compositi…
248	Hu G.; Cheng M.; Houssein E.H.; Hussien A.G.; Abualigah L.	SDO: A novel sled dog-inspired optimizer for solving engineering problems	2024	10.1016/j.aei.2024.102783	No	Engineering	A new bio-inspired meta-heuristic algorithm, named Sled Dog Optimizer (SDO), is proposed in this paper. The inspiration for SDO is primarily drawn from the various behavioral patterns of sled dogs. It focuses on constructing mathematical models by simulating the process of dog sledding, training and retiring behaviors. The mutual constraints of multiple steps and the variation of several paramete…	Engineering design; Group intelligence; Metaheuristics; Path planning; Sled dog optimizer	Heuristic algorithms; Behavioral patterns; Engineering design; Engineering problems; Group intelligence; It focus; Meta-heuristics algorithms; Metaheuristic; Mutual constraints; Optimizers; Sled dog optimizer; Motion planning
249	Chen C.; Liang T.; Zhou Y.; Cheng L.; Zhang L.	Shear Resisting Mechanisms of ECC FRP Strengthened RC Beams	2024	10.1061/JCCOF2.CCENG-4395	No	Engineering	This paper presents the results of a study that investigates the mechanisms of shear resistance in reinforced concrete (RC) beams that are shear-strengthened with engineered cementitious composites (ECCs) and fiber-reinforced polymer (FRP). The ECC FRP utilizes ECC as the bonding agent between the FRP and concrete and the FRP as the high-strength reinforcement. The test program was divided into t…	Engineered cementitious composites; Fiber-reinforced polymer; Reinforced concrete; Shear strengthening	Concrete beams and girders; Fiber reinforced plastics; Shear stress; Software testing; Tensile strength; Composite fibres; Engineered cementitious composites; Fiber-reinforced polymers; Fibre reinforced polymers; Polymer meshes; Push offs; Reinforced concrete beams; Shear resistances; Shear strengthening; Shears strength; Reinforced concrete
250	Indra L.; Schyma C.; Lösch S.	Cat and dog scavenging at indoor forensic scenes: strategies for documentation and detection	2024	10.1007/s12024-023-00762-8	No	Forensics	Vertebrate scavenging on human remains is occasionally observed at indoor forensic scenes, especially when pets have access to the body and their deceased owners were socially distanced. Pets feeding on corpses have implications for the forensic investigation, e.g. for trauma analysis and the assessment of the cause of death, the estimation of the postmortem interval (PMI), or the recovery of the…	Cat; Dog; Forensic scene; Indoor; Scavenging	Adult; Animals; Cats; Documentation; Dogs; Feeding Behavior; Female; Forensic Sciences; Humans; Male; Middle Aged; Pets; Postmortem Changes; adult; animal; case report; cat; documentation; dog; feeding behavior; female; forensic science; human; male; middle aged; pet animal; postmortem change; procedures
251	Peťková B.; Skurková L.; Florian M.; Slivková M.; Dudra Kasičová Z.; Kottferová J.	Variations in Canine Behavioural Characteristics across Conventional Breed Clusters and Most Common Breed-Based Public Stereotypes	2024	10.3390/ani14182695	Yes		Dog breeds are grouped based on scientific agreement, whether for traditional reasons or specific tasks during their domestication. Discrepancies may occur between public views of breed behaviour and actual evidence. This research aims to investigate differences in five behavioural traits (aggression towards people, aggression towards animals, fearfulness, responsiveness to training, and activity…	aggression; behaviour; breed differences; dog; dog personality	aggression; animal experiment; animal hunting; article; behavior; breed; breed difference; controlled study; diagnosis; dog; dog breed; domestication; evidence based practice; excitability; female; human; male; mongrel dog; nonhuman; personality; questionnaire; stereotypy
252	Chung W.C.; Déjardin L.M.	Mechanical comparison of straight and pre-bent interlocking nails used for the stabilization of a tibial gap fracture model	2024	10.1111/vsu.14147	No	Veterinary	Objective: To compare the mechanical behavior of straight (STRT) and pre-bent (BENT) I-Loc angle-stable interlocking nails (AS-ILN) used for stabilization of canine mid-diaphyseal tibial fractures. Study design: In vitro experimental study. Sample population: Tibial gap fracture models (n = 5/group). Methods: Tibial models simulating a comminuted mid-diaphyseal fracture were stabilized with eithe…		Animals; Biomechanical Phenomena; Bone Nails; Dogs; Fracture Fixation, Intramedullary; Materials Testing; Tibial Fractures; Article; behavior; bone radiography; computer assisted tomography; experimental study; fracture; gastrocnemius muscle; linear regression analysis; mechanical test; nail disease; nonhuman; sagittal plane; tensile strength; tibia; tibia fracture; torque; transverse plane; anim…
253	Faltusová M.; Cukor J.; Linda R.; Silovský V.; Kušta T.; Ježek M.	Wild Boar Proves High Tolerance to Human-Caused Disruptions: Management Implications in African Swine Fever Outbreaks	2024	10.3390/ani14182710	No	Wild boars	Currently, African swine fever (ASF), a highly fatal disease has become pervasive, with outbreaks recorded across European countries, leading to preventative measures to restrict wild boar (Sus scrofa L.) movement, and, therefore, keep ASF from spreading. This study aims to detail how specific human activities—defined as “car”, “dog”, “chainsaw”, and “tourism”—affect wild boar behavior, consideri…	anthropogenic disturbances; behavior; biologging; movement; wild boar
254	Jafarbeglou M.; Marjani M.; Bakhshi-Khanghah R.; Paryani M.; Oghbaei M.	Intranasal atomized dexmedetomidine alone or in combination with ketamine or midazolam to sedate healthy dogs	2024	10.1016/j.tvjl.2024.106224	Yes		A prospective, randomized, blinded experiment was conducted to compare the effects of intranasal (IN) dexmedetomidine (Dex, 10 µg/kg; n=12) alone or combined with midazolam (DexM, 0.3 mg/kg; n=12) or ketamine (DexK, 2 mg/kg; n=12) in healthy dogs. Ease of administration (EA1), total administration time (TAT), time for first (TA1) and second nostril administration (TA2), and adverse events during …	Dexmedetomidine; Dog; Intranasal; Ketamine; Midazolam	Administration, Intranasal; Animals; Dexmedetomidine; Dogs; Drug Therapy, Combination; Female; Hypnotics and Sedatives; Ketamine; Male; Midazolam; Prospective Studies; dexmedetomidine; ketamine; midamax; midazolam; dexmedetomidine; hypnotic sedative agent; ketamine; midazolam; analysis of variance; animal behavior; animal experiment; animal model; animal tissue; Article; behavior assessment; chi …
255	Pazhani P.; Prakash Dharmian J.; Arumugam S.; pazhani P.; Vara Prasad Medapati V.	Arg-Specific serine Protease-Targeted edoxaban tosylate monohydrate-Poly (lactic-co-glycolic acid) Nanoparticles: Investigating Stuart-Prower factor targeting and intestinal distribution through Ex-Vivo fluorescent visualization	2024	10.1016/j.ejpb.2024.114459	No	Medicine	The goal of the current study was to formulate and examine the potential of poly (lactic-co-glycolic acid) (PLGA) as carriers to facilitate the targeted administration of edoxaban tosylate monohydrate (ETM). ETM-PLGA-NPs were effectively formulated using the nanoprecipitation technique. Particle size, drug entrapment percentage, zeta potential, assessment of intestinal absorption, FT-IR, SEM, dru…	Anticoagulant; Deep vein thrombosis; Edoxaban; Factor Xa inhibitor; Nanoparticles; Venous thromboembolism	Animals; Drug Carriers; Drug Delivery Systems; Drug Liberation; Factor Xa Inhibitors; Intestinal Absorption; Lactic Acid; Male; Nanoparticles; Particle Size; Polyglycolic Acid; Polylactic Acid-Polyglycolic Acid Copolymer; Pyridines; Rats; Rats, Wistar; Thiazoles; Tissue Distribution; antithrombin III; arginine; blood clotting factor 10a; blood clotting factor 10a inhibitor; copolymer; edoxaban; f…
256	Truffert M.; Gaultier E.; Masson S.	Impact of hypersensitivity-hyperactivity syndrome on the quality of life of dogs and their owners	2024	10.1016/j.applanim.2024.106363	Yes		This study investigates the impact of the behaviours of dogs with hypersensitivity-hyperactivity syndrome (HSHA) on their quality of life (QoL) and that of their owners. Dogs classified under this diagnosis label present polymorphous and productive symptoms that often leads to owner exhaustion and significant challenges in daily life. Utilizing a survey to collect data on the mental and physical …	Behavioral disorders; Dog welfare; HSHA; Impulsivity; Quality of life	health survey; injury; quality of life; symptom
257	van Dijk N.J.; Carter J.; Kiptanui D.; Mens P.F.; Schallig H.D.F.H.	A case–control study on risk factors for visceral leishmaniasis in West Pokot County, Kenya	2024	10.1111/tmi.14049	No	Medicine	Background: Visceral leishmaniasis (VL) is a severe parasitic disease transmitted by phlebotomine sandflies. VL is endemic in West Pokot County, Kenya, where effective strategies to interrupt transmission are impeded by the limited understanding of VL risk factors. Therefore, this case–control study aimed to explore environmental, behavioural and household determinants of VL in West Pokot. Method…	case–control study; Kenya; risk factors; sandfly; visceral leishmaniasis	Adolescent; Adult; Animals; Case-Control Studies; Child; Child, Preschool; Dogs; Female; Housing; Humans; Kenya; Leishmaniasis, Visceral; Male; Middle Aged; Risk Factors; Surveys and Questionnaires; Young Adult; Kenya; West Pokot; disease control; disease transmission; fly; hemoparasite; parasitic disease; questionnaire survey; regression analysis; risk factor; strategic approach; Acacia; adolesc…
258	Bastos A.P.M.; Evenson A.; Wood P.M.; Houghton Z.N.; Naranjo L.; Smith G.E.; Cairo-Evans A.; Korpos L.; Terwilliger J.; Raghunath S.; Paul C.; Hou H.; Rossano F.	How do soundboard-trained dogs respond to human button presses? An investigation into word comprehension	2024	10.1371/journal.pone.0307189	Yes		Past research on interspecies communication has shown that animals can be trained to use Augmentative Interspecies Communication (AIC) devices, such as soundboards, to make simple requests of their caretakers. The recent uptake in AIC devices by hundreds of pet owners around the world offers a novel opportunity to investigate whether AIC is possible with owner-trained family dogs. To answer this …		Animals; Comprehension; Dogs; Female; Humans; Male; article; citizen scientist; dog; gesture; human; nonhuman; open access publishing; pet animal; animal; comprehension; dog; female; male; physiology
259	Liu Z.; Cheng P.; Kang R.; Zhou J.; Wang X.; Zhao X.; Zhao J.; Zuo Z.	All-Inorganic CsPbBr3 Perovskite Planar-Type Memristors as Optoelectronic Synapses	2024	10.1021/acsami.4c09673	No	Computer science	Mimicking fundamental synaptic working principles with memristors contributes an essential step toward constructing brain-inspired, high-efficiency neuromorphic systems that surpass von Neumann system computers. Here, an electroforming-free planar-type memristor based on a CsPbBr3 single crystal is proposed and exhibits excellent resistive switching (RS) behaviors including stable endurance, ultr…	all-inorganic halide perovskites; ion migration; memristors; optoelectronic synapse; Schottky barrier	Bromine compounds; Conducting polymers; Electroforming; Image annotation; Laser damage; Memristors; Schottky barrier diodes; halide; perovskite; All-inorganic halide perovskite; Halide perovskites; Inorganic halides; Inorganics; Ion migration; Memristor; Optoelectronic synapse; Planar types; Resistive switching; Schottky barriers; article; artificial neural network; controlled study; depression; …
260	Falceto M.V.; Garrido A.M.; Bueno M.; Tejedor M.T.; Cantin J.; Garza-Moreno L.; Mitjana O.	Prevalence of pseudopregnancy in bitch attending a veterinary teaching hospital in Spain	2024	10.1111/rda.14638	no	Veterinary	Pseudopregnancy (PSG) is one of the most common syndromes diagnosed after oestrous cycle in female dogs. We found a diagnosed prevalence of PSG at 30.81% among reproductive pathologies in bitch. Concentrated oestrous occurrences in spring and autumn influence PSG distribution. PSG onset is marked by behavioural changes, followed by physical signs (mammary enlargement and galactorrhea). The last o…	bitch; galactorrhea; maternal behaviour; prevalence; pseudogestation	Animals; Cabergoline; Dog Diseases; Dogs; Female; Hospitals, Animal; Prevalence; Pseudopregnancy; Seasons; Spain; cabergoline; animal; dog; dog disease; epidemiology; female; prevalence; pseudopregnancy; season; Spain; veterinary clinic; veterinary medicine
261	Subedi S.K.; Martinez J.A.; Jolly D.; Wu C.A.; Nussbaum L.; Bridges S.K.; Boskey E.R.	Association Between Body Mass Index and Clinical Outcomes of Gender-Affirming Masculinizing Chest Reconstruction	2024	10.1016/j.jss.2024.07.091	No	Humans	Introduction: Body mass index (BMI) is often used in surgical settings to determine patients’ risk of complications. In the context of gender-affirming care, BMI requirements for surgery can limit access to necessary care for larger-bodied people. There is a critical need to understand the association between BMI and postoperative outcomes for this population. Methods: A retrospective chart revie…	BMI; Body mass index; Gender-affirming care; Gender-affirming surgery; Top surgery; Transgender	Adult; Body Mass Index; Female; Humans; Male; Middle Aged; Postoperative Complications; Retrospective Studies; Sex Reassignment Surgery; Transgender Persons; Treatment Outcome; Young Adult; cannabis; nicotine; adult; anxiety disorder; Article; asthma; attention deficit hyperactivity disorder; autism; autoimmune disease; automutilation; body mass; breast discharge; cardiovascular disease; clinical…
262	Hoban B.	Wagging the dog	2024	10.3399/bjgp24X739353	No	Humans	[No abstract available]		analgesia; animal behavior; Article; awards and prizes; blood analysis; blood glucose monitoring; cardiovascular disease; cholesterol blood level; coronary angiography; dog; general practice; health care; health care cost; health care personnel; health care system; health disparity; hospital discharge; human; knowledge; medical care; primary medical care; pulse oximetry; reward; secondary health …
263	Hughes I.M.; Guild A.; Lamb K.; LaRoche R.; Stewart K.	Pet your cat, walk your dog: The spillover effects of morning quality time with pets on outcomes during and after the workday	2024	10.1002/smi.3443	No	Humans	For decades, psychologists have explored dynamics within the realm of human-animal interaction. Organizational psychologists are no different; research has found that exchanges with pets and other animals have the potential to influence important work outcomes, such as performance, well-being, and satisfaction. Relatively little is understood, however, regarding the potential spillover effects of…	human-animal interaction; negative affect; openness to experience; pets; spillover effects; workplace incivility	Adult; Affect; Animals; Cats; Dogs; Employment; Female; Human-Animal Bond; Human-Animal Interaction; Humans; Male; Middle Aged; Pets; United Kingdom; article; cognition; dog; female; human; human-animal interaction; incivility; male; pet animal; physiological stress; psychologist; United Kingdom; working time; adult; affect; animal; cat; dog; employment; human-animal bond; human-animal interactio…
264	Kim M.; Cho H.; Kim U.; Choen S.; Yun Y.; Song W.-J.	Suspected paroxysmal dyskinesia in four small-breed dogs: Clinical presentation, diagnosis, management and prognosis	2024	10.1002/vms3.70015	no	Veterinary	This case report details the clinical presentation, diagnosis, management and prognosis of paroxysmal dyskinesia (PD) in four small-breed dogs, each weighing under 6 kg: A 7-year-old spayed female Pomeranian, an 8-year-old female mixed breed, a 1-year-old female Pomeranian and a 9-year-old castrated male Poodle. These dogs were referred to our hospital due to movement disorders. Diagnosis was fac…	canine; limb dystonia; movement disorder; paroxysmal dyskinesia; seizure	Animals; Chorea; Dog Diseases; Dogs; Female; Male; Prognosis; acetazolamide; gluten; Article; Canis; case report; clinical article; consciousness; defecation; dog; drug therapy; dyskinesia; dystonia; echography; female; gait; gluten free diet; hypersalivation; hypersensitivity; hyperthermia; male; micturition; motor activity; motor dysfunction; nonhuman; nuclear magnetic resonance imaging; physic…
265	Sexton C.L.; Ruple A.; Akey J.M.; Benton B.; Borenstein E.; Castelhano M.G.; Coleman A.E.; Creevy K.E.; Crowder K.; Dunbar M.D.; Fajt V.R.; Fitzpatrick A.L.; Jefrey U.; Jonlin E.C.; Kaeberlein M.; Karlsson E.K.; Levine J.M.; Ma J.; Mcclelland R.L.; Promislow D.E.L.; Schwartz S.M.; Shrager S.; Snyder-Mackler N.; Urfer S.R.; Wilfond B.S.	How can we achieve more accurate reporting of average dog lifespan?	2024	10.2460/javma.24.01.0068	No	Veterinary	Despite major advances in our understanding of dogs as a biological system (including genetics/epigenetics, physiology, cognition, and behavior), the veterinary field lacks consensus around a critical piece of information: namely, the average lifespan/life expectancy of a domestic dog. This deficiency is due in part to unavailable and/or inconsistent collection of dog mortality data. In an effort…	companion animal aging; companion dog quality of life; dog life expectancy; dog lifespan; translational models	Animals; Dogs; Longevity; aging; Article; consensus; dog; epigenetics; euthanasia; exposome; life expectancy; lifespan; mortality; nonhuman; pet animal; quality of life; validity; animal; dog; longevity
266	Juge A.E.; Hall N.J.; Richeson J.T.; Cooke R.F.; Daigle C.L.	Relationships of dog behavior and cattle illness signs to dogs’ ability to distinguish between sick and healthy cattle	2024	10.1016/j.applanim.2024.106407	Yes		Dogs are highly successful at detecting disease using olfaction; however, performance varies among dogs. Training detection dogs represents a substantial investment of time and resources; thus, identifying behavioral markers of a successful detection dog and factors that affect dog performance is needed. In a previous study, one of four dogs was able to distinguish between nasal and saliva swabs …	Canine; Disease detection; Dog behavior; Dog training; Working dog	animal community; body temperature; cattle; disease prevalence; saliva; training
267	Kim J.; Roh H.; Moon S.; Jeon C.; Baek S.; Cho W.; Sim J.-Y.; Jeong U.	Wireless breathable face mask sensor for spatiotemporal 2D respiration profiling and respiratory diagnosis	2024	10.1016/j.biomaterials.2024.122579	No	Medicine	Owing to air pollution and the pandemic outbreak, the need for quantitative pulmonary monitoring has greatly increased. The COVID-19 outbreak has aroused attention for comfortable wireless monitoring of respiratory profiles and more real-time diagnosis of respiratory diseases. Although respiration sensors have been investigated extensively with single-pixel sensors, 2D respiration profiling with …	2D respiration profiling; Breathable pressure sensor; Electronic skin; Mask sensor; Respiratory analysis; Stretchable sensor	COVID-19; Equipment Design; Humans; Masks; Monitoring, Physiologic; Respiration; SARS-CoV-2; Wireless Technology; Diagnosis; Patient treatment; Pulmonary diseases; carbon nanotube; nanofiber; polyethyleneimine; 2d respiration profiling; Array sensors; Breathable pressure sensor; Electronic skin; Face masks; Mask sensor; Respiratory analyse; Respiratory diagnosis; Stretchable sensor; Wireless moni…
268	Jakstis K.; Fischer L.K.	An observational assessment of winter human-nature interaction in urban parks	2024	10.1016/j.baae.2024.05.001	No	Humans	Interaction with urban nature provides many nature-derived benefits for people. However, human-nature interaction studies are conducted primarily during the vegetative season, but remain largely unexplored in winter. We therefore used non-participatory methods (i.e. systematically observing park users on-site) to characterize human-nature interactions in three urban parks in Stuttgart, Germany in…	Cultural ecosystem services; Human-nature interaction; Social-ecological systems; Urban ecosystems; Urban green and blue spaces; Winter
269	Déaux E.C.; Piette T.; Gaunet F.; Legou T.; Arnal L.; Giraud A.-L.	Dog–human vocal interactions match dogs’ sensory-motor tuning	2024	10.1371/journal.pbio.3002789	Yes		Within species, vocal and auditory systems presumably coevolved to converge on a critical temporal acoustic structure that can be best produced and perceived. While dogs cannot produce articulated sounds, they respond to speech, raising the question as to whether this heterospecific receptive ability could be shaped by exposure to speech or remains bounded by their own sensorimotor capacity. Usin…		Acoustic Stimulation; Adult; Animals; Auditory Perception; Dogs; Electroencephalography; Female; Human-Animal Interaction; Humans; Male; Speech; Speech Perception; Vocalization, Animal; acoustic analysis; adult; Article; auditory cortex; auditory stimulation; auditory system; dog; electroencephalogram; electroencephalography; female; hearing; human; human experiment; human-animal interaction; ind…
270	Xu Z.; Ji Y.; Liu C.; He L.; Zhao H.; Yuan Y.; Qian Y.; Cui J.; Xiao A.; Wang W.; Yang Y.; Ma T.; Ren X.	A polymer-like ultrahigh-strength metal alloy	2024	10.1038/s41586-024-07900-4	No	Engineering	Futuristic technologies such as morphing aircrafts and super-strong artificial muscles depend on metal alloys being as strong as ultrahigh-strength steel yet as flexible as a polymer1–3. However, achieving such ‘strong yet flexible’ alloys has proven challenging4–9 because of the inevitable trade-off between strength and flexibility5,8,10. Here we report a Ti–50.8 at.% Ni strain glass alloy showi…		Alloys; Elastic Modulus; Glass; Materials Testing; Nickel; Polymers; Stress, Mechanical; Temperature; Titanium; alloy; metal; polymer; glass; nickel; titanium; alloy; deformation; elastic modulus; fatigue; polymer; strain analysis; trade-off; Article; behavior; corrosion; crystallization; dog; elasticity; fatigue; glass transition temperature; hysteresis; nonhuman; polymerization; temperature; th…
271	Jagieła A.; Śmiech A.; Lachowicz K.; Komsta R.; Jarosz B.; Banach A.; Staniec M.; Twardowski P.	Case of transitional meningioma in a dog	2024	10.21521/mw.6882	No	Physiology	Meningiomas are the most common intracranial primary brain tumours in dogs and cats. Neurological symptoms vary depending on the location of the meningioma in the brain. In dogs, the most common clinical symptom are seizures. Other symptoms include ataxia, blindness and behavioural changes. In the case of suspected brain cancer, the most reliable additional examinations are magnetic resonance ima…	brain; computer tomography; dog; meningioma; tumor
272	Bleuer-Elsner S.; Masson S.	The cage as an educational and therapeutic tool for dogs: Results of a dog's owners questionnaire survey	2024	10.1016/j.applanim.2024.106386	yes		Introduction: The primary motivation for dog ownership is companionship, significantly enhancing the quality of life for both dogs and their owners. However, behavioral problems can strain this bond, leading many owners to resort to caging as a management strategy. This study aims to examine the frequency of cage use for educational and behavioral reasons, assess its efficacy in modifying behavio…	Behavioral management; Caging; Canine welfare; Dog behavior; Training	behavioral response; canid; ownership; quality of life; questionnaire survey; training; welfare impact
273	Mauersberger H.; Springer A.; Fotopoulou A.; Blaison C.; Hess U.	Pet dogs succeed where human companions fail: The presence of pet dogs reduces pain	2024	10.1016/j.actpsy.2024.104418	No	Humans	Social support from family and friends, albeit associated with beneficial health effects, does not always help to cope with pain. This may be because humans elicit mixed expectations of social support and evaluative judgment. The present studies aimed to test whether pet dogs are a more beneficial source of support in a painful situation than human companions because they are not evaluative. For …	Cold-pressor task; ECG; EDA; Facial EMG; Pain tolerance; Pet dogs; Physiological reactivity; Social support; Subjective pain ratings
274	Haverbeke A.; Uccheddu S.; Reinert C.; Tertemiz S.; Arnouts H.; Sannen A.	Dose-dependent responses: a preliminary investigation into the olfactory effects of essential oil concentrations on canine behavior	2024	10.1007/s11259-024-10466-1	Yes		The positive impact of essential oils (EOs) on stress release has been demonstrated in both humans and dogs. Among the EOs known for their anxiety-reducing properties, including Cananga odorata, Citrus aurantium, Cupressus sempervirens, Lavandula angustifolia, and Litsea citrata, there is a lack of consensus on the optimal concentration for efficacy. This exploratory study sought to investigate t…	Behavior; Dog; Essential oils; Olfactory enrichment; Relaxation	Animals; Behavior, Animal; Cross-Over Studies; Dogs; Dose-Response Relationship, Drug; Female; Male; Oils, Volatile; Smell; caryophyllene; essential oil; germacrene D; linalool; essential oil; animal welfare; anxiety; Article; behavior; Canine Behavioral Assessment and Research Questionnaire; controlled study; dog; dose dependent response; dose response; female; male; nonhuman; questionnaire; rel…
275	Kogan L.R.; Currin-McCulloch J.; Brown E.; Hellyer P.	Dog owners’ perceptions and veterinary-related decisions pertaining to changes in their dog’s behavior that could indicate pain	2024	10.2460/javma.24.02.0120	No	Humans	OBJECTIVE Assess dog owners’ concern levels and veterinary care decisions pertaining to behaviors that might signify pain before and after receiving brief pain-related educational information. Additionally, evaluate dog owners’ perceptions of a modified version of the Colorado State University Canine Acute Pain Scale to identify their dog’s pain level, determine whether they should take their dog…	access to care; client education; human animal bond; pain; welfare	Adult; Animals; Behavior, Animal; Dog Diseases; Dogs; Female; Humans; Male; Middle Aged; Ownership; Pain; Surveys and Questionnaires; Veterinarians; adult; Article; behavior; behavior assessment; Colorado State University Canine Acute Pain Scale; cross-sectional study; decision making; dog owner; education; female; health survey; human; Lexington Attachment to Pets Scale; Likert scale; male; nonh…
276	Cawilan M.L.N.; Bermudez J.M.L.; Cabute N.B.; Pabulayan J.S.; Rufino J.K.A.D.; Acoba E.F.	Pet Attachment and Empathy of Filipino Pet Owners: The Moderating Role of Age	2024		No	Humans	Numerous studies have highlighted the profound impact of pets on the development of empathy in individuals. Building upon this research, the present study aimed to deepen our understanding of human-animal interaction by exploring the connection between pet attachment and empathy, while considering age as a potential moderating factor. This research adopts a correlational-quantitative approach, em…	age; empathy; human-animal interaction; Pet attachment; prosocial behavior
277	Smith H.F.; Felix M.A.; Rocco F.A.; Lynch L.M.; Valdez D.	Adaptations to sociality in the mimetic and auricular musculature of the African wild dog (Lycaon pictus)	2024	10.1002/ar.25441	No	African wild dogs	The African wild dog (Lycaon pictus) is a highly social canid that engages in sophisticated, coordinated group hunting tactics to procure large game. It is one of the most effective hunters of the African savannah, due to its highly developed communication methods. It also has large, mobile ears which enhance its auditory capabilities while hunting and assist with thermoregulation. Recent researc…	auricle; Canidae; facial expression; mimic muscles	Adaptation, Physiological; Animal Communication; Animals; Animals, Wild; Canidae; Facial Expression; Facial Muscles; Male; Social Behavior; adaptation; adult; Article; auricle; cladistics; comparative study; controlled study; dog; domestic animal; face muscle; facial expression; interpersonal communication; Lycaon pictus; male; morphological trait; muscle; muscle length; muscle mass; muscle thick…
278	Byrne A.; Arnott G.	Empathy or Apathy? Investigating the influence of owner stress on canine stress in a novel environment	2024	10.1016/j.applanim.2024.106403	Yes		The experience of stress in veterinary settings has the potential to compromise patient health and welfare. Owner presence and behaviour have previously been shown to influence canine stress in novel environments. However, the effect of owner stress on the behavioural and physiological stress parameters of their dogs, has yet to be investigated. The present study posed the question “Do changes in…	Dog; Emotional contagion; HR; HRV; Human-animal bond; Social referencing; Stress	acclimation; animal welfare; behavioral response; canid; cardiovascular system; health impact; oxidative stress; physiological response; stress measurement
279	Howard S.; Gunter L.M.; Feuerbacher E.N.	Are smelly toys more fun? Shelter dogs’ preferences for toys, scents, and scented toys	2024	10.1016/j.applanim.2024.106383	Yes		As dogs reside in shelters awaiting adoption, it is critical that they remain behaviorally healthy. A variety of enrichment strategies improve the welfare of shelter dogs, including object (usually in the form of toys) and scent enrichment. However, for these interventions to be enriching, dogs must engage with the items and their welfare be positively affected. Thus, by identifying dogs’ prefere…	Object enrichment; Preference assessment; Scent enrichment; Shelter dog; Toy	behavioral response; canid; preference behavior; shelter; statistical analysis
280	Williams J.M.; Bradfield J.; Gardiner A.; Pendry P.; Wauthier L.	Co-Producing Paws on Campus: A Psychoeducational Dog-Facilitated Programme for University Students Experiencing Mental Health Difficulties	2024	10.3390/ijerph21081066	No	Humans	Declining student mental health is a global public health issue. Campus-based animal-assisted interventions (AAIs) are popular and effective interventions to prevent and alleviate symptoms. How to design, implement and evaluate evidence-based, student-centred interventions that enjoy sustained stakeholder buy-in and support is less known. This paper presents the procedures and results of a three-…	animal-assisted interventions; dogs; human-animal interaction; mental health; students	Adult; Animal Assisted Therapy; Animals; Curriculum; Dogs; Female; Humans; Male; Mental Disorders; Mental Health; Students; Universities; Young Adult; curriculum; mental health; public health; student; symptom; university sector; adult; animal welfare; anxiety; Article; consultation; content analysis; coping; curriculum; depression; dog facilitated programme; evidence based practice; feedback sys…
281	Kisley M.A.; Chung E.J.; Levitt H.	Investigating the Reasons behind Companion Animal Relinquishment: A Systematic Content Analysis of Shelter Records for Cats and Dogs, 2018–2023	2024	10.3390/ani14172606	no	owner behaviour	The relinquishment of companion animals to shelters presents significant challenges for animal welfare organizations and has substantial implications for the well-being of both the animals and their owners. This study aims to investigate the reasons for voluntarily relinquishing animals to shelters, to examine species-specific differences (cats and dogs), to compare initial relinquishments to ret…	animal relinquishment; animal surrender; behavioral issues; cats; companion animals; content analysis; dogs	aggression; animal experiment; animal welfare; anxiety; Article; cat; content analysis; coronavirus disease 2019; dog; nonhuman; pandemic; quality of life; reliability; social conflict
282	Franzoni V.; Biondi G.; Milani A.	Advanced techniques for automated emotion recognition in dogs from video data through deep learning	2024	10.1007/s00521-024-10042-3	Yes		Inter-species emotional relationships, particularly the symbiotic interaction between humans and dogs, are complex and intriguing. Humans and dogs share fundamental mammalian neural mechanisms including mirror neurons, crucial to empathy and social behavior. Mirror neurons are activated during the execution and observation of actions, indicating inherent connections in social dynamics across spec…	Action units; Affective computing; Animal emotion recognition; DogFACS; Knowledge transfer	Deep learning; Image segmentation; Knowledge management; Learning systems; Mammals; Mirrors; Speech recognition; Action Unit; Affective Computing; Animal emotion recognition; DogFACS; Emotion recognition; Knowledge transfer; Mirror neurons; Neural mechanisms; Symbiotic interaction; Video data; Emotion Recognition
283	Wang T.; He M.; Wu S.; Wu H.; Che Y.; Du Y.	Synergy work between FSPs and EDBs on the seismic performance of ACPH	2024	10.1016/j.jcsr.2024.108938	No	Engineering	This study developed a novel composite energy-dissipation prefabricated RC beam-column joint featuring a multi-level yielding mechanism, incorporating composite energy-dissipation boxes (EDBs) and friction side plates (FSPs). In order to investigate the synergy work performance between FSPs and metal EDBs, six specimens were fabricated, including series A and series B. The theoretical slip bendin…	Artificially controllable plastic hinge (ACPH); Dog bone-energy dissipation plate (DB-EDP); Energy dissipation; Energy-dissipation boxes (EDBs); Quasi-static test; Seismic behavior; Synergy work	Bending tests; Ductile fracture; Ductility; Hysteresis; Load limits; Loads (forces); Seismology; Artificially controllable plastic hinge; Composite energy; Dog bone-energy dissipation plate; Dogbone; Energy-dissipation box; Plastic hinges; Quasi-static tests; Seismic behaviour; Side plates; Synergy work; Energy dissipation
284	Kowalczewski P.Ł.; Smarzyński K.; Lewandowicz J.; Jeżowski P.; Ruszkowska M.; Wróbel M.M.; Kubiak P.; Kačániová M.; Baranowska H.M.	The Rheology, Texture, and Molecular Dynamics of Plant-Based Hot Dogs	2024	10.3390/app14177653	No	Food	The rising demand for plant-based alternatives to traditional meat products has led to the development of plant-based sausages (PBSs) that closely mimic the texture and taste of their meat counterparts. This study investigates the rheological and textural properties, as well as proton molecular dynamics, of hot dog-type PBSs and batters used in their production. Various formulations were analyzed…	low-field nuclear magnetic resonance; plant-based food; potato protein; vegan sausages	Nuclear magnetic resonance; Proteins; Hot dogs; Low field; Low-field nuclear magnetic resonance; Meat products; Plant proteins; Plant-based food; Potato protein; Rheological property; Textural properties; Vegan sausage; Meats
285	Howell T.J.; Mai D.L.; Draganovic P.; Binfet J.-T.; Bennett P.C.	Impact of Interactions with a Puppy and Handler Versus a Handler Alone on Stress and Vitality in a University Setting: A Crossover Study	2024	10.3390/ani14172454	No	Humans	Brief interactions with a well-behaved dog can enhance wellbeing, but most campus-based dog visitation programs employ adult, trained dogs. There is little research about the impact of puppies on wellbeing or stress in this context. The aim of this study was to examine changes in perceived stress and vitality after interacting with a puppy. Staff and students (N = 32) at an Australian university …	human–animal interaction; stress reduction; therapy dog; university student wellbeing; visitation dog	adult; article; controlled study; crossover procedure; dog; female; human; human-animal interaction; male; nonhuman; physiological stress; puppy; socialization; therapy; university student; wellbeing
286	Tan X.; Liu Q.; Fang Y.; Zhu Y.; Chen F.; Zeng W.; Ouyang D.; Dong J.	Predicting Peptide Permeability Across Diverse Barriers: A Systematic Investigation	2024	10.1021/acs.molpharmaceut.4c00478	No	Medicine	Peptide-based therapeutics hold immense promise for the treatment of various diseases. However, their effectiveness is often hampered by poor cell membrane permeability, hindering targeted intracellular delivery and oral drug development. This study addressed this challenge by introducing a novel graph neural network (GNN) framework and advanced machine learning algorithms to build predictive mod…	cell permeability; drug delivery; graph neural network; machine learning; peptide; permeability prediction	Algorithms; Animals; Caco-2 Cells; Cell Line; Cell Membrane Permeability; Dogs; Humans; Machine Learning; Membranes, Artificial; Neural Networks, Computer; Peptides; Peptides, Cyclic; Permeability; cyclopeptide; cyclopeptide; peptide; algorithm; Article; artificial membrane; artificial neural network; Caco-2 cell line; cell membrane permeability; controlled study; cyclization; drug delivery syste…
287	Palamar J.J.; Fitzgerald N.D.; Goldberger B.A.; Cottler L.B.	Monitoring illicit pentobarbital availability in the United States: A National Drug Early Warning System briefing	2024	10.1016/j.drugalcdep.2024.112402	No	Humans	Background: Pentobarbital is a Schedule II/III short-acting barbiturate with limited medical use in humans. Veterinary professionals use pentobarbital to euthanize dogs, cats, and other companion animals. Pentobarbital is also utilized in capital punishment and small amounts are illegally shipped or diverted to assist in suicides. However, five kilograms of pentobarbital smuggled in from Mexico w…	Barbiturates; Drug adulteration; Drug surveillance; Fentanyl; Pentobarbital	Counterfeit Drugs; Drug Trafficking; Fentanyl; Humans; Hypnotics and Sedatives; Illicit Drugs; Pentobarbital; United States; dipyrone; fentanyl; illicit drug; naloxone; oxycodone; paracetamol; phenobarbital; xylazine; counterfeit drug; hypnotic sedative agent; illicit drug; pentobarbital; Article; behavior; crime; disease surveillance; drug early warning system; human; prescription; prevalence; p…
288	Mann A.S.; Hall E.; McGowan C.; Quain A.	A survey investigating owner perceptions and management of firework-associated fear in dogs in the Greater Sydney area	2024	10.1111/avj.13357	yes		Objective: To investigate the prevalence of firework-associated fear in dogs in Sydney, owner perception of their dog's response to fireworks, perceived efficacy of interventions to manage fearful behaviours and the frequency of dog owners seeking professional advice for these behaviours. Methods: Dog owners in the Greater Sydney area were invited to complete an anonymous online survey. Results: …	behaviour; dogs; fear; fireworks; noise; phobia; surveys	Animal Welfare; Animals; Behavior, Animal; Dogs; Explosive Agents; Fear; Female; Humans; Male; New South Wales; Noise; Ownership; Surveys and Questionnaires; explosive; anorexia; antidepressant activity; anxiety; Article; Australia; automutilation; awareness; behavioral stress; breed; clinical audit; comfort; controlled study; dog; explosion; fear; female; firework; genetic selection; gunshot inj…
289	Bryniarski M.A.; Tuhin M.T.H.; Acker T.M.; Wakefield D.L.; Sethaputra P.G.; Cook K.D.; Soto M.; Ponce M.; Primack R.; Jagarapu A.; LaGory E.L.; Conner K.P.	Cellular Neonatal Fc Receptor Recycling Efficiencies can Differentiate Target-Independent Clearance Mechanisms of Monoclonal Antibodies	2024	10.1016/j.xphs.2024.06.013	No	Medicine	In vivo clearance mechanisms of therapeutic monoclonal antibodies (mAbs) encompass both target-mediated and target-independent processes. Two distinct determinants of overall mAb clearance largely separate of target-mediated influences are non-specific cellular endocytosis and subsequent pH-dependent mAb recycling mediated by the neonatal Fc receptor (FcRn), where inter-mAb variability in the eff…	FcRn recycling; Monoclonal antibodies; Pharmacokinetics	Animals; Antibodies, Monoclonal; Dogs; Endocytosis; Histocompatibility Antigens Class I; Humans; Hydrogen-Ion Concentration; Madin Darby Canine Kidney Cells; Receptors, Fc; basiliximab; cellular neonatal fc receptor; daratumumab; monoclonal antibody; pembrolizumab; receptor; rituximab; unclassified drug; ustekinumab; Fc receptor; Fc receptor, neonatal; HLA antigen class 1; monoclonal antibody; an…
290	Proboste T.; Dennis E.; Soares Magalhães R.J.; Abdullah S.; Clark N.J.	Assessing perceptions of flea and tick infestation risk in Southeast Queensland, Australia	2024	10.1016/j.vprsr.2024.101087	No	Veterinary	Social cognitive models are useful for improving our understanding of the relationship between people's health beliefs and disease risks and have been widely employed in human medicine. In veterinary science, there is little research about owners' perceptions of pet health and parasitic infections/infestations, despite the risk of transmission of zoonotic pathogens by ectoparasites. This study in…	Ectoparasites; Fleas; Health belief model; Owner perception; Ticks	Adolescent; Adult; Aged; Animals; Dog Diseases; Dogs; Female; Flea Infestations; Health Knowledge, Attitudes, Practice; Humans; Male; Middle Aged; Ownership; Pets; Queensland; Surveys and Questionnaires; Tick Infestations; Young Adult; adult; animal health; Article; attitude to health; Australia; cognitive model; demographics; disease assessment; ectoparasite; ectoparasitosis; educational status;…
291	Akhtardanesh B.; Aghamiri S.M.; Foolady D.; Sadr S.; Ziaali N.; Jajarmi M.; Shakib H.; Khedri J.	Serological survey of Toxoplasma gondii infection in a breeding kennel with reproductive disorders	2024	10.1016/j.micpath.2024.106848	No	Veterinary	Introduction: Toxoplasma gondii (T. gondii) infection in dogs is distributed globally. Given the potential impact of T. gondii on human reproductive health and its zoonotic potential, focusing on infected dogs with breeding disorders may provide valuable new insights into the role of toxoplasmosis on reproductive disorders. This study aimed to elucidate the potential role of T. gondii on reproduc…	Breeding disorders; Dog; Iran; Kennel; Modified agglutination test; Toxoplasma gondii	Agglutination Tests; Animals; Antibodies, Protozoan; Breeding; Dog Diseases; Dogs; Female; Iran; Male; Seroepidemiologic Studies; Toxoplasma; Toxoplasmosis, Animal; protozoon antibody; abortion; adult; agglutination test; animal experiment; Article; blood sampling; breeding; controlled study; cryptorchism; dermatitis; dog; female; genital system disease; herpes virus infection; infertility; infes…
292	Álvarez-Blanco M.; Infante-García D.; Marco M.; Giner E.; Miguélez M.H.	Development of bone surrogates by material extrusion-based additive manufacturing to mimic flexural mechanical behaviour and fracture prediction via phase-field approach	2024	10.1016/j.cmpb.2024.108287	No	Medicine	Background and objective: The limited availability of human bone samples for investigation leads to the demand for alternatives. Bone surrogates are crucial in promoting research on the intricate mechanics of osseous tissue. However, solutions are restricted to commercial brands, which frequently fail to faithfully replicate the mechanical response of bone, or oversimplified customised simulants …	Bone simulant; Fracture; Homogenisation; Phase-field; PLA; Three-point bending	Animals; Biomechanical Phenomena; Bone and Bones; Dogs; Finite Element Analysis; Fractures, Bone; Humans; Materials Testing; Polyesters; Printing, Three-Dimensional; Stress, Mechanical; Swine; Additives; Biomechanics; Extrusion; Forecasting; Fracture; Infill drilling; Numerical methods; Stiffness; Tissue; polymer; polyester; polylactide; Artificial bones; Behavior prediction; Bone simulant; Homog…
293	Zhang X.; Hong Y.; Yang R.; Li C.; Hu X.; Zhang L.; Wang Y.	The critically endangered Chinese pangolin (Manis pentadactyla) surviving in the cracks under urbanization in Shenzhen	2024	10.1016/j.gecco.2024.e03046	No	Pangolins	Understanding impacts of urbanization upon local wildlife is pivotal for fostering urban sustainability and biodiversity conservation. Urbanization can directly cause habitat loss and intensify interactions between wildlife due to habitat loss. Here we focus on a threatened flagship species, Chinese pangolin (Manis pentadactyla), in the eastern forests of Shenzhen, a megacity in China. We first c…	Behavior adaptation; Human disturbance; Species distribution model; Threatened species; Urban expansion
294	Qu D.; Zhang R.; Peng S.; Wen Z.; Yu C.; Wang R.; Yang T.; Zhou Y.	A three-phase sheep optimization algorithm for numerical and engineering optimization problems	2024	10.1016/j.eswa.2024.123338	No	Computer science	Swarm intelligence represents an artificial intelligence discipline, founded upon the principles governing the conduct of animal societies. The sheep optimization algorithm (SO), a novel contribution to the field, emulates three distinct sheep behaviors, namely bellwether guidance (BGD), sheep interaction (SIA), and shepherd dog supervision (SDS). To augment its performance, we devise an enhanced…	Dimension by dimension improvement; Gradient descent strategy; Sheep optimization; Variable neighborhood search	Gradient methods; Dimension by dimension improvement; Gradient descent strategy; Gradient-descent; Numerical optimizations; Optimisations; Optimization algorithms; Sheep optimization; Three phase; Three phasis; Variable neighborhood search; Optimization
295	Pretsch P.K.; Tyrlik-Olk K.; Sandborn H.; Giandomenico D.A.; Barbarin A.M.; Williams C.; Delamater P.L.; Qurollo B.; Van Der Westhuizen S.; Boyce R.M.	Rapid Increase in Seroprevalence of Borrelia burgdorferi Antibodies among Dogs, Northwestern North Carolina, USA, 2017-2021	2024	10.3201/eid3010.240526	No	Veterinary	We evaluated spatial-temporal risk for Lyme disease in northwestern North Carolina, USA, by using individuallevel canine Borrelia burgdorferi seroprevalence data collected during 2017-2021 at routine veterinary screenings for tickborne diseases. Seroprevalence in dogs increased from 2.2% (47/2,130) in 2017 to 11.2% (339/3,033) in 2021. The percentage of incident seropositivity increased from 2.1%…		Animals; Antibodies, Bacterial; Borrelia burgdorferi; Dog Diseases; Dogs; Female; Lyme Disease; North Carolina; Seroepidemiologic Studies; doxycycline; bacterium antibody; Article; bivariate analysis; Borrelia burgdorferi; cohort analysis; correlation analysis; Dirofilaria immitis; dog; environmental risk; enzyme linked immunosorbent assay; forest; geography; Lyme disease; nonhuman; North Carolin…
296	Tunaitytė K.; Ribikauskas V.; Kučinskienė J.	Obedience training helps encourage potential owners to adopt shelter dogs	2024	10.1016/j.jveb.2024.07.001	Yes		Stray animals are one of the contributors to animal welfare issues worldwide. They endanger the health of both animals and humans as spreaders of infectious diseases. Many stray dogs end up in shelters. Despite increasing public education about dog welfare and the importance of adoption, the number of dogs in animal shelters is not decreasing. Therefore, it is important to find suitable methods o…	Animal welfare; Dog training; Obedience training; Shelter dogs	adoption; animal behavior; animal welfare; Article; association; clicker training; controlled study; dog; dog training; experiment; female; human; male; nonhuman; obedience training; pet animal; shelter dog; sitting; stroking; training; verbalization
297	Broseghini A.; Lõoke M.; Guérineau C.; Marinelli L.; Mongillo P.	Ethogram of the predatory sequence of dogs (Canis familiaris)	2024	10.1016/j.applanim.2024.106402	Yes		Predatory behaviour is a relevant part of the behavioural repertoire of dogs, which often entails negative or desirable implications, depending on the context and target to which it is directed. It is also considered one of the most characterising aspects of breed-specific behaviour. Despite its relevance, there is surprisingly little scientific knowledge about the topic. In the present study we …	Canids; Ethological methods; Hunting; Predatory behaviour; Prey	canid; hunting; knowledge; predator-prey interaction
298	Suiter E.; Baiker K.; Kaczmarska A.; Christen M.; Leeb T.; Ororbia A.; Anselmi C.; Minguez J.; Gutierrez-Quintana R.	Novel MRI and histopathological findings in a young Bullmastiff cross dog with mitochondrial fission encephalopathy	2024	10.1111/vru.13342	no	Veterinary	A 9-month-old male Bullmastiff cross dog was presented with a history of progressive proprioceptive ataxia and behavior changes. Neuroanatomical localization was multifocal with forebrain and vestibulo-cerebellum involvement. MRI identified moderate diffuse cerebral sulci widening, dilation of the ventricular system, and rounded, well-defined, bilaterally symmetrical T2W, FLAIR, and T2* hyperinte…	canine; hypertrophy; neurodegenerative; olivary nuclei; precision medicine	Animals; Brain; Dog Diseases; Dogs; Magnetic Resonance Imaging; Male; Mitochondrial Encephalomyopathies; Mitochondrial encephalopathy; genomic DNA; iohexol; animal tissue; Article; astrocyte; ataxia; autopsy; body weight loss; brain disease; brain ventricle; bullmastiff; canine tooth; cell vacuole; cranial nerve; degenerative disease; diet supplementation; disorders of mitochondrial functions; do…
299	Temirek M.M.; Ezzat A.M.; El-din Y.A.	Histopathological pulp response to nano zirconia versus nano clay modified glass ionomers: An experimental study	2024	10.1557/s43578-024-01403-8	No	Engineering	In a purpose to invent a new biomaterial which has good mechanical, physical and optical properties, many investigations are done nowadays to explore the behavior of new combinations. Twelve young healthy adult dogs, of comparable age, 1–1.5 years old, and complete set of permanent dentitions were used in the study on three quadrants forming a sum of one hundred eight sound teeth. Materials were …	Chemical composition; Composite; Glass; Membrane; Nanostructure; Structural	Ionomers; Nanocomposites; Optical properties; Restoration; Zirconia; Chemical compositions; Complete sets; Glass-ionomers; Midifill; Nano clays; Nanozirconia; Observation Period; Property; Structural; Glass
300	Rauber J.D.S.; Chaves J.N.F.; Wrzesinski M.R.; Sekita A.M.T.; Soares T.D.S.; Beckmann D.V.; Mazzanti A.	Physiotherapy in the Recovery of Paraplegic Dogs without Nociception Due to Thoracolumbar Intervertebral Disc Extrusion Treated Surgically	2024	10.3390/ani14182648	no	Veterinary	Several authors have advocated for the role of physiotherapy in canine intervertebral disc extrusion, and it is routinely recommended by various veterinary neurologists. However, veterinary literature does not unanimously support the routine use of physiotherapy to ensure an increase in locomotor return in dogs with IVDE. The aim of the study was to investigate whether physiotherapy can influence…	ambulation; dog; IVDE; neuroreabilitation; physiotherapy; surgery	dexamethasone; dipyrone; methadone; analgesia; animal experiment; Article; behavior; breathing rate; computer assisted tomography; controlled study; current density; decompression surgery; dog; electrostimulation; exercise; fatigue; female; flexor reflex; follow up; greater trochanter; heart rate; hospital admission; hospital discharge; intervertebral disk; laminectomy; limb movement; locomotion;…
301	Guran C.N.A.; Boch M.; Sladky R.; Lonardo L.; Karl S.; Huber L.; Lamm C.	Functional mapping of the somatosensory cortex using noninvasive fMRI and touch in awake dogs	2024	10.1007/s00429-024-02798-0	Yes		Dogs are increasingly used as a model for neuroscience due to their ability to undergo functional MRI fully awake and unrestrained, after extensive behavioral training. Still, we know rather little about dogs’ basic functional neuroanatomy, including how basic perceptual and motor functions are localized in their brains. This is a major shortcoming in interpreting activations obtained in dog fMRI…	Dog; fMRI; Higher-order cognition; Somatosensation; Touch	Animals; Brain Mapping; Dogs; Female; Functional Laterality; Magnetic Resonance Imaging; Male; Physical Stimulation; Somatosensory Cortex; Touch; Touch Perception; Wakefulness; adult; article; cerebellum; cerebellum vermis; cingulate gyrus; cognition; controlled study; diagnosis; dog; female; functional magnetic resonance imaging; hemisphere; motor control; motor performance; neuroanatomy; nonhum…
302	Tebelmann H.; Ganslosser U.	Differences in boldness between Eurasian and American wolves (Canis lupus) might be based on adaptive mechanisms	2024	10.1002/ece3.70178	No	Wolves	Boldness – defined as the propensity of individuals to take risks – is a key research area within animal behavioural studies, significantly affecting adaptive strategies, habitat selection, foraging behaviour, reproduction, dispersal, and other crucial survival behaviours. Despite the extensive study of personality traits like extraversion and curiosity across various animal species, data on wolv…	animal behaviour; animal personality; boldness; cooperation; environmental adaption; novel object interaction
303	Mingo Barba S.; Lobo-Cerna F.; Krawczyk P.M.; Lattuada M.; Füchslin R.M.; Petri-Fink A.; Scheidegger S.	The Use of Survival Dose-Rate Dependencies as Theoretical Discrimination Criteria for In-Silico Dynamic Radiobiological Models	2024	10.1177/15593258241279906	No	Medicine	Introduction: Cell repair dynamics are crucial in optimizing anti-cancer therapies. Various assays (eg, comet assay and γ-H2AX) assess post-radiation repair kinetics, but interpreting such data is challenging and model-based data analyses are required. However, ambiguities in parameter calibration remain an unsolved challenge. To address this, we propose combining survival dose-rate effects with …	dose-rate; radiobiological models; repair kinetics	abrams cell line; Article; cell line by cell type; cell regeneration; cell survival; clinical classification; clonogenic assay; comet assay; computer model; controlled study; dog; dose fractionation discriminator; elimination rate constant; human; human cell; in silico dynamic radiobiological model; kinetics; low dose rate limit discriminator; mathematical parameters; multi hit repair model; nonh…
304	Rakita S.M.; Vujetić J.C.; Stojkov V.Đ.; Vasić M.V.; Vidosavljević S.Ž.; Kokić B.M.; Đuragić O.M.	THE IMPACT OF COVID-19 LOCKDOWN ON PET DOG MANAGEMENT IN SERBIA; [UTICAJ ZATVARANJA TOKOM PANDEMIJE KORONA VIRUSA NA ŽIVOT I RUTINU PASA KUĆNIH LJUBIMACA U SRBIJI]	2024	10.5937/ffr0-50312	no	owner behaviour	On March 15, 2020, the Serbian government introduced a nationwide lockdown to prevent the spread of COVID-19. The enforcement of lockdown measures led to changes in the daily lives of dog owners, which, in turn, affected the routines of their dogs. Therefore, this study aimed to investigate the effects of Serbian lockdown measures enforced for the control of the COVID-19 pandemic on pet dog manag…	COVID-19 lockdown; dog behavior; dog feeding; walk; welfare
305	Polo A.A.R.; Arismendiz L.D.L.; Rivera L.V.B.; Aldana A.A.; Cornejo K.I.S.; Vilchez J.P.J.	COEXISTENCE AND FOOD SOURCES OF ADULT MOSQUITOES (DIPTERA: CULICIDAE) IN A RURAL HEALTH CENTER IN PIURA, PERU 2024; [Coexistencia y fuentes de alimentación de mosquitos adultos (Diptera: Culicidae) en un centro de salud rural en Piura, Perú 2024]	2024	10.17843/rpmesp.2024.413.13696	No	Different language	This study aimed to determine the coexistence and food sources of adult mosquitoes (Diptera: Culicidae) in a rural health center in Piura, Peru by using a descriptive cross-sectional design. Entomological techniques were used to capture and identify mosquitoes, and molecular biotechnology techniques were used to identify food sources. A total of 793 specimens of the Culex and Aedes genera were fo…	Cytochrome B; Mosquitoes; PCR; RFLP (source: MeSH NLM); Sexual Dimorphism	Aedes; Animals; Cross-Sectional Studies; Culex; Culicidae; Dogs; Feeding Behavior; Female; Humans; Male; Mosquito Vectors; Peru; Rural Health; cytochrome b; adult; Aedes aegypti; agar gel electrophoresis; Article; biotechnology; blood sampling; controlled study; cross-sectional study; Culex quinquefasciatus; CytB gene; descriptive research; DNA extraction; dog; entomology; female; human; male; ma…
306	Ostrander E.A.	Dogs and their genes: what ever will they think of next?	2024	10.1093/genetics/iyae079	no	address	The Edward Novitski Prize recognizes creativity and intellectual ingenuity in the solution of problems in genetics research. The prize honors scientific experimental work—either a single experimental accomplishment or a body of work. Ostrander is recognized for work developing the domestic dog as an experimental system for solving fundamental biological problems and identifying genetic sequences …	behavior; canine; genome; mapping; morphology	Animals; Awards and Prizes; Dogs; Genetics; History, 20th Century; History, 21st Century; Humans; article; creativity; dog; gene; genetics; human; morphology; nonhuman; animal; awards and prizes; dog; history
307	Gildea E.; North C.; Walker K.; Adriaens F.; Lascelles B.D.X.	Use of Bedinvetmab (Librela®) for Canine Osteoarthritis in France, Germany, Italy, Spain, and the UK: Quantitative Analysis of Veterinarian Satisfaction and Real-World Treatment Patterns	2024	10.3390/ani14152231	No	Veterinary	Bedinvetmab (Librela®) represents a new class of canine osteoarthritis pain therapy. The aim of this study was to understand patient selection, usage behaviours, and satisfaction amongst veterinarians using bedinvetmab. Overall, 1932 patient record forms (PRF) were collected from 375 veterinarians across five countries in Europe. Veterinarians were asked to provide 5–7 PRF representing an average…	bedinvetmab; canine degenerative joint disease; canine osteoarthritis; Librela; pain; real-world	bedinvetmab; paracetamol; tramadol; adult; age; animal cell; animal experiment; animal model; animal tissue; Article; body weight; child; clinical practice; controlled study; decision making task; disease severity; drug cost; female; follow up; France; Germany; human; hydrotherapy; Italy; major clinical study; male; nonhuman; osteoarthritis; osteoarthritis pain; patient compliance; patient satisf…
308	Choi E.; Park S.; Ho V.-H.	Recovery stress, bond resistance, and stiffness to slip of crimped SMA fibers with considering geometric variation	2024	10.1016/j.cscm.2024.e03179	No	Engineering	Bond resistance is critical for reinforcing fibers in cementitious materials. Recently, crimped shape memory alloy fibers (SMA) have been raised as candidates for providing abundant benefits such as improved strength, enhanced durability, and crack closing. This study aimed to examine the influence of wave-depth and wave-length of crimped SMA fibers on their bond behavior. The crimped fibers in t…	Bond stiffness; Crimped SMA fiber; Fiber geometry; Frictional coefficient; Pullout resistance	Finite element method; Friction; Geometry; Shape-memory alloy; Stiffness; Tensile testing; Bond resistance; Bond stiffness; Crimped shape memory alloy fiber fiber; Fiber geometries; Frictional coefficients; Geometric variations; Length ratio; Pullout resistance; Shape memory alloy fibers; Wave length; Fibers
309	van Staveren M.D.B.; Muis E.; Szatmári V.	Self-Reported Management of Incidentally Detected Heart Murmurs in Puppies: A Survey among Veterinarians	2024	10.3390/ani14121821	No	Veterinary	Background: Heart murmurs in puppies can be innocent or pathologic; the latter is almost always related to a congenital heart disease. Differentiating between these murmurs can be challenging for practicing veterinarians, but this differentiation is essential to ensure the best prognosis for puppies having a congenital heart disease. Our study aimed to reveal how veterinarians manage puppies with…	Amplatz; auscultation; balloon valvuloplasty; catheter intervention; congenital heart disease; dogs; echocardiography; innocent murmur; patent ductus arteriosus; pulmonic stenosis; screening	animal behavior; animal growth; Article; asymptomatic disease; cardiology; echocardiography; growth; health survey; heart auscultation; heart murmur; human; knowledge; Likert scale; nonhuman; patent ductus arteriosus; pulmonic stenosis; puppy; questionnaire; self report; stenosis; transluminal valvuloplasty; veterinarian; veterinary clinic; veterinary education; veterinary medicine
310	Uccheddu S.; Acquesta S.; Furlanello T.	Do you need to chew? A case report on dogs’ behavioural needs	2024	10.1002/vrc2.822	no	Veterinary	A 2-year-old chihuahua dog exhibited recurrent mounting episodes toward both known and unknown individuals. The findings from both the physical and blood tests were unremarkable. After ruling out other physical and psychological diseases, displacement behaviour was suspected. Occurrences of mounting behaviour might sometimes be due to conditions unrelated to reproduction. As such, neutering is on…	chewing; dogs; mounting	testosterone; Article; behavior; behavioural consultation; behavioural need; blood biochemistry; blood cell count; blood examination; clinical outcome; consultation; counseling; dog; emotional stability; exploratory behavior; follow up; liquid chromatography-mass spectrometry; mastication; mount latency; nonhuman; physical examination; physiological stress; training
311	Kutela B.; Novat N.; Kinero A.; Samuel O.; Das S.	Understanding user behaviors and safety concerns on shared use paths in Edmonton, Canada	2024	10.1016/j.cities.2024.105042	No	Humans	Shared Use Paths (SUPs) allow individuals with diverse activities, including walkers, cyclists, scooterists, and skateboarders, to coexist. In this context, the behavior of one group can impact the experience of the other. Thus, this study applied an ordered logit model on survey data collected from Edmonton, Canada, to examine the six behaviors exhibited by SUP users. Results indicated that resp…	Shared paths; Shared Use Paths (SUPs); SUP concerns; SUP perception; Travel behavior	Alberta; Canada; Edmonton; cycle transport; logit analysis; transportation safety; travel behavior; urban transport; walking
312	Guo L.-K.; Chen L.-B.; Chen Z.-W.; Wang J.-Y.	Enhancing UHPC Tensile Performance Using Polystyrene Beads: Significant Improvements and Mechanisms	2024	10.3390/ma17112479	No	Engineering	This study investigates utilizing spherical polystyrene (PS) beads as artificial flaws to improve ultrahigh-performance concrete (UHPC) tensile performance using a uniaxial tensile test and explains the corresponding mechanisms by analyzing the internal material structure of UHPC specimens with X-ray CT scanning. With a hooked steel fiber volume fraction of 2%, three PS bead dosages were employed…	artificial flaw; fiber orientation; polystyrene beads; tensile strength; UHPC; X-ray CT	Computerized tomography; Polystyrenes; Steel fibers; Tensile strain; Tensile testing; Volume fraction; Artificial flaws; Concrete specimens; CT scanning; Fibre orientation; Materials structure; Polystyrene beads; Tensile performance; Ultra high performance concretes (UHPC); Uniaxial tensile test; X-ray CT; Tensile strength
313	Tortoriello R.; Christ L.X.; Marques V.C.A.; Martins B.S.; Fernandes J.I.	Effectiveness of lotilaner on furuncular myiasis in dogs naturally infested with Dermatobia hominis (Diptera: Cuterebridae); [Eficácia do lotilaner na miíase furuncular em cães naturalmente infestados por Dermatobia hominis (Diptera: Cuterebridae)]	2024	10.1590/S1984-29612024054	No	Veterinary	An evaluation was made of the larvicidal efficacy of lotilaner (Credeli®) in the treatment of dogs naturally infested with Dermatobia hominis larvae. A total of 12 dogs presenting at least three live D. hominis larvae were medicated. The animals were medicated orally with a single dose of no less than 20 mg/kg lotilaner. After drug administration, the animals remained at their homes, and observat…	Dermatobia hominis; isoxazolines; lotilaner; treatment	Animals; Dermatobia hominis; Diptera; Dog Diseases; Dogs; Female; Furunculous myiasis; Insecticides; Larva; Male; Myiasis; Oxazoles; Thiophenes; Treatment Outcome; credeli; lotilaner; insecticide; lotilaner; oxazole derivative; thiophene derivative; animal experiment; animal model; Article; biological functions; controlled study; Dermatobia; dog; drug efficacy; erythema; female; furuncular myiasi…
314	Neves E.; Cherkaoui S.I.; Amhaouch Z.; Duperron C.; Ménard N.; Le Gouar P.	Conflicts Between Humans and Endangered Barbary Macaques (Macaca sylvanus) at the Edge of an Agricultural Landscape in Morocco	2024	10.1007/s10764-024-00422-w	No	Macaque-human conflict	The expansion of shared spaces between humans and wildlife, particularly resulting from agricultural encroachment on natural habitats, leads to increasing interactions between humans and non-human primates (hereafter “primates”). We explored how crop-foraging Barbary macaques adapt their behavior to anthropogenic disturbances and identified deterrents implemented by farmers and their effectivenes…	Activity budgets; Anthropogenic disturbances; Behavioral responses; Crop foraging; Deterrents	Morocco; activity pattern; agricultural land; anthropogenic effect; behavioral response; endangered species; foraging behavior; nature-society relations; policy implementation; primate
315	Taha N.M.; Sabry M.A.; El-Bahy M.M.; Ramadan R.M.	Awareness of parasitic zoonotic diseases among pet owners in Cairo, Egypt	2024	10.1016/j.vprsr.2024.101025	No	Veterinary	Egyptians are becoming more interested in owning and raising pets; however, most of them lack essential awareness about the risk of zoonotic parasites that could be transmitted. The objective of the present investigation was to evaluate the degree of awareness Egyptian pet owners possess concerning zoonotic parasitic diseases, the risk of transmission, and preventative measures. A cross-sectional…	Awareness; E-survey; Egypt; Pets; Prophylaxis; Zoonoses	Adolescent; Adult; Animals; Cat Diseases; Cats; Cross-Sectional Studies; Dog Diseases; Dogs; Egypt; Female; Health Knowledge, Attitudes, Practice; Humans; Male; Middle Aged; Parasitic Diseases, Animal; Pets; Surveys and Questionnaires; Young Adult; Zoonoses; adult; Article; attitude; awareness; cat; cross-sectional study; data analysis; demographics; dog; ectoparasite; Egypt; female; human; illne…
316	Zuo R.; Kong L.; Pang W.; Jiang S.	Halofuginone-guided nano-local therapy: Nano-thermosensitive hydrogels for postoperative metastatic canine mammary carcinoma with scar removal	2024	10.1016/j.ijpx.2024.100241	No	Veterinary	In female dogs, the highest morbidity and mortality rates cancer are the result of mammary adenocarcinoma, which presents with metastases in the lung. Other than early surgical removal, however, no special methods are available to treat mammary adenocarcinoma. Because human breast cancer and canine mammary carcinoma share clinical characteristics and heterogeneity, the canine model is a suitable …	Angiogenesis; Halofuginone; Metastasis; Postoperative; Scar removal; Thermosensitive hydrogels	alpha tocopherol; halofuginone; hydrogel; macrogol; macrogol 1000; poloxamer; unclassified drug; animal cell; animal experiment; animal model; animal tissue; antiangiogenic activity; antineoplastic activity; antiproliferative activity; Article; biocompatibility; cell invasion; controlled study; drug delivery system; drug efficacy; female; heat sensitivity; hydrodynamics; in vitro study; in vivo s…
317	Mastrangelo S.; Biscarini F.; Riggio S.; Ragatzu M.; Spaterna A.; Cendron F.; Ciampolini R.	Genome-wide association study for morphological and hunting-behavior traits in Braque Français Type Pyrénées dogs: A preliminary study	2024	10.1016/j.tvjl.2024.106189	yes		High-throughput genotyping offers great potential to increase our understanding of the genomic basis of canid variation. Braque Français Type Pyrénées (BRA) are smart, agile, and friendly dogs originally developed for tracking, hunting, and retrieving feathered game. On a population of 44 unrelated BRA dogs, single nucleotide polymorphism (SNP) genotype data from the CanineHD Whole-Genome Genotyp…	Behaviour; Braque Français dogs; Candidate genes; GWAS; Posterior probability; SNP; Type traits	Animals; Behavior, Animal; Dogs; Female; Genome-Wide Association Study; Genotype; Male; Phenotype; Polymorphism, Single Nucleotide; animal behavior; animal genetics; Article; artificial selection; autosome; CAB39L gene; CDACD1 gene; chromosome; clinical evaluation; conformation; dog breed; EBPL gene; endurance; evidence based practice; gene frequency; gene linkage disequilibrium; gene targeting; …
318	Adams L.R.; Muñoz K.A.	Owner survey suggests cats may be undertreated for pain compared to dogs after an elective ovariohysterectomy or orchiectomy	2024	10.2460/ajvr.24.03.0055	No	Humans	OBJECTIVE To investigate differences in pain management between dogs and cats after surgical sterilization. We hypothesized that dogs would be more likely to be discharged with analgesics after sterilization compared to cats and that owner compliance would be better in dogs. ANIMALS 175 respondents owning 92 dogs and 83 cats from a high-volume, low-cost veterinary clinic in Michigan during August…	cats; dogs; orchiectomy; ovariohysterectomy; sterilization	Analgesics; Animals; Cat Diseases; Cats; Dog Diseases; Dogs; Female; Humans; Hysterectomy; Male; Michigan; Orchiectomy; Ovariectomy; Ownership; Pain Management; Pain, Postoperative; Surveys and Questionnaires; carprofen; gabapentin; methadone; nonsteroid antiinflammatory agent; analgesic agent; analgesia; animal experiment; anxiety disorder; Article; cat; chi square test; clinical significance; c…
319	Diab H.Y.; Abdelsalam M.	A Novel Technique for the Optimization of Energy Cost Management and Operation of Microgrids Inspired from the Behavior of Egyptian Stray Dogs	2024	10.3390/inventions9040088	No	Engineering	Managing costs in microgrids presents a formidable challenge due to the intricate blend of renewable and non-renewable energy sources that underpin their power generation. Ensuring seamless integration of microgrids with the national grid is pivotal for continuous load demand satisfaction and adherence to liberalized energy market mandates. To address this challenge, this paper introduces a new o…	energy management systems; ESDO; nature inspired optimization
320	Ypsilanti M.	TRANSCENDING GENDER, ETHNICITY AND HUMANITY: A PATTERN IN THREE EURIPIDEAN PLAYS	2024	10.19272/202406502003	No	Humans	This paper discusses the occurrence of a common pattern of a triple opposition in the main characters of Euripides' Medea, Hecuba and the Bacchae, variously exploited and embedded in the plot of each tragedy. The principal dramatis personae of these plays embody aspects of the opposition between Greek and non-Greek and male and female, while also transcending the boundaries between human and non-…	Divinity; Ethnicity; Euripides; Gender
321	Lamontagne A.; Legou T.; Bedossa T.; Gaunet F.	Walk with me? Part 2: Dogs synchronize with an unfamiliar person who first synchronized with their owner	2024	10.1016/j.applanim.2024.106271	Yes		Dogs exhibit sensitivity to human behaviours directed towards them (see Part 1), but dogs’ sensitivity to human third-party interactions, i.e. eavesdropping or indirect sensitivity, remains unclear. This study aimed to investigate dogs' indirect sensitivity in an ecological context devoid of food incentives. We thus explored dogs’ responsiveness to interactions between their owner and an unfamili…	Behaviour; Canine; Indirect sensitivity; Interspecific synchronization; Motor contagion; Social referencing	behavioral response; canid; experimental study; food; perception; sensitivity analysis
322	Biswas S.; Bhowmik T.; Ghosh K.; Roy A.; Lahiri A.; Sarkar S.; Bhadra A.	Scavengers in the human-dominated landscape: An experimental study	2024	10.1098/rstb.2023.0179	yes		Rapid urbanization is a major cause of habitat and biodiversity loss and human-animal conflict. While urbanization is inevitable, we need to develop a good understanding of the urban ecosystem and the urban-adapted species, in order to ensure sustainable cities for our future. Scavengers play a major role in urban ecosystems, and often, urban adaptation involves a shift towards scavenging behavio…	anthropogenic food source; free-ranging dogs; key species; scavengers; scavenging network; urban adaptation	Animals; Animals, Wild; Biodiversity; Cities; Ecosystem; Feeding Behavior; Food Chain; Humans; India; Urbanization; Vertebrates; India; West Bengal; anthropogenic effect; anthropogenic source; experimental study; food web; landscape; nature-society relations; scavenger; urbanization; animal; biodiversity; city; ecosystem; feeding behavior; food chain; human; India; physiology; urbanization; verte…
323	Straub H.M.; Tully T.N., Jr.; Dirikolu L.; Lehner A.F.; Zyskowski J.; Buchweitz J.	Pharmacokinetics of Trazodone in Hispaniolan Parrots (Amazona ventralis)	2024	10.1647/AVIANMS-D-23-00047	No	Parrots	The objective of this study was to establish the pharmacokinetics of a single oral dose of trazodone in the Hispaniolan Amazon parrot (Amazona ventralis). Trazodone is a selective serotonin antagonist and reuptake inhibitor used commonly in both human and veterinary medicine as an antidepressant behavioral modification medicine. A single oral dose of compounded trazodone hydrochloride solution (2…	Amazona ventralis; avian; behavioral modification; Hispaniolan Amazon parrots; pharmacokinetic; serotonin antagonist reuptake inhibitor; trazodone	Administration, Oral; Amazona; Animals; Area Under Curve; Female; Half-Life; Male; Selective Serotonin Reuptake Inhibitors; Trazodone; (3 chlorophenyl)piperazine; aripiprazole; serotonin antagonist; trazodone; serotonin uptake inhibitor; trazodone; Amazona ventralis; animal experiment; area under the curve; Article; controlled study; diagnostic test accuracy study; drug half life; feces analysis;…
324	Liew H.-P.	Soda consumption and dietary profiles of high school students in Mississippi	2024	10.1186/s41110-023-00245-4	No	Humans	Purpose: Obesity and unhealthy eating remained important public health challenges among adolescents in Mississippi. This study sought to examine the associations between dining out and consumptions of fast food, 100% juice, fruits/vegetables, French fries/fried potatoes, hotdog/corn dog/hamburgers/pizza, fried food, string cheese/pizza, chips/salty snacks, sweet snacks, and regular and diet soda …	Adolescents; Association rules mining; Dietary profiles; Soda consumption	sodium carbonate; adolescent; Article; body mass; body weight management; cross-sectional study; dietary pattern; exercise; female; food intake; health care survey; high school student; human; Likert scale; major clinical study; male; Mississippi; overall response rate
325	Harris E.D.; Sharpe J.C.; Strozen T.; Abdi S.; Kliewer M.; Sanchez M.G.; Hogan N.S.; MacDonald-Dickinson V.; Vizeacoumar F.J.; Toosi B.M.	The EphA2 Receptor Regulates Invasiveness and Drug Sensitivity in Canine and Human Osteosarcoma Cells	2024	10.3390/cells13141201	No	Medicine	Osteosarcoma is an aggressive bone cancer affecting both humans and dogs, often leading to pulmonary metastasis. Despite surgery and chemotherapy being the primary treatment modalities, survival rates remain low in both species, underscoring the urgent need for more efficacious therapeutic options. Accumulating evidence indicates numerous biological and clinical similarities between human and can…	cancer invasion; comparative oncology; EphA2; osteosarcoma	Animals; Antineoplastic Agents; Bone Neoplasms; Cell Line, Tumor; Cell Movement; Cell Survival; Cisplatin; Dogs; Drug Resistance, Neoplasm; Gene Expression Regulation, Neoplastic; Humans; Neoplasm Invasiveness; Osteosarcoma; Receptor, EphA2; cisplatin; ephrin receptor A2; short hairpin RNA; vimentin; antineoplastic agent; cisplatin; ephrin receptor A2; actin filament; animal cell; animal experime…
326	Lum H.C.; Phillips E.K.	Understanding Human−Autonomy Teams Through a Human−Animal Teaming Model	2024	10.1111/tops.12713	No	Computer science	The relationship between humans and animals is complex and influenced by multiple variables. Humans display a remarkably flexible and rich array of social competencies, demonstrating the ability to interpret, predict, and react appropriately to the behavior of others, as well as to engage others in a variety of complex social interactions. Developing computational systems that have similar social…	Animal−robot analog; Human−animal interaction; Human−animal teaming; Human−autonomy teaming; Human−robot teaming; Working dogs	Animals; Cooperative Behavior; Human-Animal Interaction; Humans; Robotics; Social Interaction; animal; cooperation; human; human-animal interaction; robotics; social interaction
327	Charoensuk L.; Chedtabud K.; Chaipibool S.; Laothong U.; Suwannatrai A.; Pinlaor S.; Prakobwong S.	Integrated One-Health approach for prevention and control of Opisthorchis viverrini infection in rural Thailand: a 3-year study	2024	10.1007/s00436-024-08275-1	No	Humans	Opisthorchis viverrini infection is a pressing health issue in rural Southeast Asia and is associated with the risk of cholangiocarcinoma. Despite control efforts, high infection rates persist, including evidence of reinfection post-treatment. This study aimed to address this public health concern through an integrated One-Health approach in endemic areas in rural Thailand over a 3-year period. T…	Epidemiology; One-Health; Opisthorchis viverrini; Prevention and control	Adolescent; Adult; Aged; Animals; Cats; Child; Dogs; Female; Humans; Incidence; Male; Middle Aged; One Health; Opisthorchiasis; Opisthorchis; Prevalence; Risk Factors; Rural Population; Thailand; Young Adult; praziquantel; water; adolescent; adult; antihelminthic therapy; Article; behavior change; biological pest control; cat; ceremony; clinical assessment; coinfection; community care; community …
328	Sakai K.; Kato D.; Yoshinaka J.; Takahashi Y.; Ikeda N.; Aoki S.; Iguchi T.; Ishikawa S.; Yamagishi N.; Shimamura S.; Nakagawa T.	Effects of trastuzumab emtansine on canine urothelial carcinoma cells in vitro and in vivo	2024	10.1111/vco.12970	No	Veterinary	Urothelial carcinoma (UC) is the most common malignancy of the urinary tract in dogs and has aggressive behaviour. Although human epidermal growth factor receptor 2 (HER2) is a known therapeutic target with evidence in canine UC, the efficacy of anti-HER2 antibody drugs remains unknown. This study aimed to investigate the effects of anti-HER2 antibody drugs including trastuzumab and trastuzumab e…	dog; HER2; T-DM1; trastuzumab; urothelial carcinoma	Ado-Trastuzumab Emtansine; Animals; Antineoplastic Agents; Antineoplastic Agents, Immunological; Apoptosis; Cell Line, Tumor; Dog Diseases; Dogs; Female; Maytansine; Mice; Mice, Nude; Receptor, ErbB-2; Trastuzumab; epidermal growth factor receptor 2; trastuzumab; trastuzumab emtansine; antineoplastic agent; epidermal growth factor receptor 2; immunological antineoplastic agent; maytansine; trastu…
329	Kunte M.; Chanfón L.C.; Nimbalkar S.; Bunnell J.; Rodriguez Barajas E.; Vazquez M.E.; Trejo-Rodriguez D.; Faucher C.; Smith S.; Kassegne S.	Insights into molecular and bulk mechanical properties of glassy carbon through molecular dynamics simulations and mechanical tensile testing	2024	10.1088/1361-6439/ad5693	No	Engineering	With increasing interest in the use of glassy carbon (GC) for a broad range of application areas, the need for developing a fundamental understanding of its mechanical properties has come to the forefront. Furthermore, recent theoretical and modeling works that highlight the synthesis of GC via the pyrolysis of polymer precursors has explored the possibilities of a revisit to the investigation of…	bulk modulus; carbon; glassy carbon; graphene; material property; molecular dynamics	Ductile fracture; Elastic moduli; Glass; Graphene; Molecular modeling; Nanostructures; Strain rate; Stress-strain curves; Tensile testing; Breakings; Bulk mechanical properties; Carbon nano-structures; Carbon rings; Dynamics simulation; Molecular dynamic models; Molecular levels; Strain-rates; Strain-temperature; Tension and compression; Molecular dynamics
330	Vasilatis D.M.; Batra N.; Lucchesi C.A.; Abria C.J.; Packeiser E.-M.; Murua Escobar H.; Ghosh P.M.	Alterations in Tumor Aggression Following Androgen Receptor Signaling Restoration in Canine Prostate Cancer Cell Lines	2024	10.3390/ijms25168628	No	Veterinary	In prostate cancer (PCa), androgens upregulate tumorigenesis, whereas in benign tissue, the revival of androgen receptor (AR) signaling suppresses aggressive behaviors, suggesting therapeutic potential. Dogs, natural PCa models, often lack AR in PCa. We restored AR in dog PCa to investigate resultant characteristics. Three AR-null canine PCa lines (1508, Leo, 1258) were transfected with canine wi…	androgen indifferent prostate cancer; androgen receptor; dog; prostate cancer	Animals; Cell Line, Tumor; Cell Movement; Cell Proliferation; Dogs; Epithelial-Mesenchymal Transition; Gene Expression Regulation, Neoplastic; Male; Neoplasm Invasiveness; Prostatic Neoplasms; Receptors, Androgen; Signal Transduction; androgen receptor; androstanolone; DNA A; nerve cell adhesion molecule; prostate specific membrane antigen; small interfering RNA; snail1 protein; unclassified drug…
331	Pechette Markley A.; Shoben A.B.; Kieves N.R.	Risk Factors for Injury in Border Collies Competing in Agility Competitions	2024	10.3390/ani14142081	No	Sport	Border Collies are the most common breed in agility and their reported injury rate is much higher than that of other breeds. We aimed to identify demographic, training, and competition variables associated with the injury risk for this breed. We hypothesized that higher jump heights and competition at national/international levels would increase the injury risk. Data were collected from an intern…	Border Collie; canine agility; injury; risk factors; veterinary sports medicine	agility; animal experiment; animal structures; Article; behavior; bone maturation; border collie; causality; competition; controlled study; demographics; dog; education; elbow; goniometry; human; human experiment; iliopsoas muscle; in situ hybridization; injury; Internet; jumping; kinematics; logistic regression analysis; lumbar spine; medical education; musculoskeletal development; nonhuman; par…
332	Vlaanderen F.; Mughini-Gras L.; Bourgonje C.; van der Giessen J.	Attitudes towards zoonotic disease risk vary across sociodemographic, communication and health-related factors: A general population survey on literacy about zoonoses in the Netherlands	2024	10.1016/j.onehlt.2024.100721	No	Humans	Introduction: Literacy about zoonoses can contribute people adapt their behaviour to minimize zoonotic risks. In this study, associations between sociodemographic factors and zoonotic risk-averse attitudes were explored. Objective: To determine factors significantly associated with literacy about zoonoses across sociodemographic groups to inform targeted interventions aiming at improving awarenes…	Health literacy; One health; Risk-prevention; Zoonoses; Zoonotic literacy	water; adult; age; Article; attitude to health; avoidance behavior; awareness; cat; computer skill; controlled study; direct contact transmission; dog; educational status; environment; farm animal; female; foodborne transmission; gender; health behavior; health literacy; health status; high risk behavior; human; immunocompromised patient; infection prevention; infection risk; information processi…
333	Côté É.; Cyr M.; Brillon P.; Dion J.; Daignault I.V.; Gendron A.	Facility dogs during police investigative interviews: Does it decrease children's reluctance?	2024	10.1016/j.chiabu.2024.106949	No	Humans	Background: Using facility dogs during police investigative interviews is a recent practice in Canada. While the common use of this intervention is decidedly an indicator of sympathy capital, its utility in this context is relatively unknown and no study has specifically evaluated the effect of using facility dogs on children's collaboration during investigative interviews. Objective: This study …	Children; Facility dog; Investigative interviews; Physical abuse; Reluctance; Sexual abuse; Support	Adolescent; Animals; Canada; Child; Child Behavior; Child, Preschool; Dogs; Female; Humans; Interviews as Topic; Male; Police; Working Dogs; aged; article; Canada; child; dog; duration; female; human; interview; male; nonhuman; physical abuse; police; service dog; sexual abuse; special situation for pharmacovigilance; adolescent; animal; child behavior; dog; preschool child; psychology; working d…
334	Mills T.; Myers S.; Hughes D.; Wakshlag J.	Tolerability of 2 and 4 mg/kg Dosing Every 12 Hour of a Cannabidiol- and Cannabidiolic Acid-Rich Hemp Extract on Mixed-Breed Dogs Utilized for Teaching in a Closed Colony	2024	10.3390/ani14131863	yes		With the increase in popularity of utilizing cannabidiol (CBD) for human ailments, owners are actively interested in the possible utilization of cannabinoid products for their pets. The evaluation of CBD-rich hemp as an anti-anxiolytic, anti-inflammatory, immunomodulator, and anti-epileptic supplement has been assessed in previous studies in dogs, with adverse events such as ataxia or lethargy no…	adverse events; cannabidiol; cannabidiolic acid; dog; tolerability	alanine aminotransferase; alkaline phosphatase; antipsoriasis agent; aspartate aminotransferase; bilirubin; cannabichromenic acid; cannabidiol; cannabidiolic acid; cannabigerol; cannabis; creatinine; hemoglobin; hydrocortisone; metronidazole; mycotoxin; nutraceutical; potassium; probiotic agent; trazodone; unclassified drug; anxiety; appetite; Article; ataxia; behavior change; border collie mix b…
335	Kase Y.; Koda N.	User behaviors in a community-based multifunctional urban park with dog friendly area	2024	10.1016/j.beproc.2024.105048	no	owner behaviour	Urban parks are essential for community revitalization; for example, they are places to walk dogs and interact with other dog keepers. This study focused on an urban park with a dog-friendly area to be used by both dog keepers and other users as an alternative to off-leash dog parks that completely separate them and clarified aspects of park use through behavioral observation. The behaviors of 71…	Behavioral observation; Community; Dog-friendly area; Urban park; User behavior	Adolescent; Adult; Animals; Child; Cities; Dogs; Female; Humans; Male; Middle Aged; Parks, Recreational; Young Adult; canid; maintenance; park design; urban area; walking; adult; article; behavioral observation; community; dog; drug therapy; female; groups by age; human; male; morality; nonhuman; recreational park; urban area; walking; adolescent; animal; child; city; dog; middle aged; young adult
336	Guessasma S.; Belhabib S.	The Influence of Microstructural Arrangement on the Failure Characteristics of 3D-Printed Polymers: Exploring Damage Behaviour in Acrylonitrile Butadiene Styrene	2024	10.3390/ma17112699	No	Engineering	This study investigated how printing conditions influence the fracture behaviour of 3D-printed acrylonitrile butadiene styrene (ABS) under tensile loading. Dog-bone-shaped ABS specimens were produced using the fusion filament fabrication technique, with varying printing angles. Tensile tests were conducted on pre-notched specimens with consistent pre-notch lengths but different orientations. Opti…	additive manufacturing; crack propagation; finite element computation; material extrusion; microstructure; tensile behaviour	3D modeling; 3D printing; Butadiene; Finite element method; Scanning electron microscopy; Styrene; Tensile strength; Tensile stress; Tensile testing; Acrylonitrile-butadiene-styrene; Cracks propagation; Failure properties; Finite element computations; Material extrusion; Micro-structural; Notch length; Notched specimens; Tensile behaviors; Tensile loading; Crack propagation
337	Padaliya N.R.; Talekar S.H.; Vagh A.A.; Fefar D.T.; Bhatt R.H.; Vadalia J.V.	Comparison of carprofen and firocoxib as analgesic for post-operative pain management in clinical cases of canine orthopaedic surgery	2024	10.56093/ijans.v94i6.145400	No	Veterinary	Canine orthopaedic surgery is always associated with varied degree of pre-operative and post-operative pain, and the assessment of pain in canine is not easy as in humans. This study was carried out in 36 cases of long bone fracture in dogs and which was further managed with locking compression plate and bone substitute. Thirty-six animals were randomly divided into three groups and in each group…	Canine orthopaedic; Carprofen; Firocoxib; Pain management	carprofen; firocoxib; analgesia; animal experiment; animal model; Article; Canis; chewable tablet; comparative study; controlled study; disease severity; dog; emergency medicine; hospitalization; nonhuman; numeric rating scale; orthopedic surgery; outcome assessment; pain assessment; postoperative pain; scoring system; visual analog scale
338	Overduin L.A.; Koopman J.P.R.; Prins C.; Verbeek-Menken P.H.; de Pijper C.A.; Heerink F.; van Genderen P.J.J.; Grobusch M.P.; Visser L.G.	Rabies knowledge gaps and risk behaviour in Dutch travellers: An observational cohort study	2024	10.1016/j.tmaid.2024.102739	No	Medicine	Background: Travellers visiting rabies-endemic countries are at risk of rabies infection. Assessing travellers’ knowledge and risk perception of rabies and risk behaviour during travel can help identify knowledge gaps and improve pre-travel risk education. Methods: Cohort study in Dutch adult travellers, using two surveys: one before travel to assess knowledge and perception of rabies, and one af…	Compliance with advice; Rabies; Risk education; Travel	Adolescent; Adult; Aged; Animals; Bites and Stings; Cats; Cohort Studies; Female; Health Knowledge, Attitudes, Practice; Humans; Male; Middle Aged; Netherlands; Post-Exposure Prophylaxis; Rabies; Rabies Vaccines; Risk Factors; Risk-Taking; Surveys and Questionnaires; Travel; Young Adult; rabies immunoglobulin; rabies vaccine; rabies vaccine; adult; Africa; Article; Asia; bat; bleeding; cat; child…
339	Zhang Z.; Tan X.; Li M.; Wubuliaisan M.; Zeng S.; Wu Y.	Evaluation of the mechanical properties of porcine kidney	2024	10.1371/journal.pone.0307778	No	Physiology	With the development of medical diagnosis and treatment, knowing the mechanical properties of living tissues becomes critical. The aim of this study was to investigation material properties of the fresh porcine kidney and the parametric characterization of its viscoelastic material behavior. The material investigation included uniaxial tension tests in different strain rates, relaxation tests, as…		Animals; Biomechanical Phenomena; Compressive Strength; Elastic Modulus; Elasticity; Kidney; Stress, Mechanical; Swine; Tensile Strength; Viscosity; Article; biomechanics; computer simulation; kidney cortex; mathematical model; nonhuman; pig; relative humidity; relaxation time; room temperature; tensile strength; viscoelasticity; animal; compressive strength; elasticity; kidney; mechanical stress…
340	Penaforte K.M.; da Silva E.S.; de Melo S.N.; Soares P.H.A.; Gonçalves C.M.D.S.; Ribeiro R.A.N.; Horta M.A.P.; Lélis S.D.F.; Silveira C.G.; Figueiredo F.B.; Teixeira-Neto R.G.; Belo V.S.	Factors associated with adherence to the principles of responsible companion animal guardianship in a municipality in southeastern Brazil	2024	10.1016/j.prevetmed.2024.106207	No	Humans	Responsible companion animal guardianship (RCAG) covers aspects that are relevant to both animal and human health. Understanding the factors associated with adherence to RCAG principles can guide accountability, animal welfare and disease control. The present observational study describes the level of adherence to RCAG by guardians living in a medium-sized Brazilian municipality and identifies th…	Animal safety; Animal welfare; Canine custody	Adult; Animal Welfare; Animals; Brazil; Dogs; Female; Humans; Male; Ownership; Pets; Surveys and Questionnaires; adult; animal behavior; animal experiment; animal welfare; antihelminthic therapy; Article; Brazilian; care behavior; catering service; clinical feature; controlled study; custodial care; dog; female; freedom; home environment; human; male; mongrel dog; multivariate logistic regression…
341	Yamamoto A.; Perison P.W.D.; Ahmad I.A.; Awosolu O.; Hsieh T.C.; Him N.A.I.I.N.; Termizi F.H.M.	OCCURRENCE AND MORPHOLOGICAL CHARACTERISTICS OF CYSTICERCUS FASCIOLARIS IN WILD RODENTS FROM PENANG, MALAYSIA	2024		No	Rodents	Taenia taeniaeformis is a zoonotic tapeworm that causes a reduction in weight, vomiting, malnutrition, and intestinal obstruction to felines and canines. Murid and cricetid rodents are the intermediate hosts, cats and dogs are definitive hosts for this parasite whereas humans are the accidental hosts. These animals may contribute to the transmission of infectious diseases specifically in the urba…	Electron microscopy; morphology; prevalence; Taenia; wild rodent
342	Tsunoda H.; Peeva S.; Raichev E.; Kirilov K.B.; Uzunowa K.; Kaneko Y.	Anthropogenic activities facilitate temporal overlaps and spatial partitions among sympatric canids in a human-modified landscape of Bulgaria	2024	10.1016/j.fooweb.2024.e00344	yes		Mammalian carnivores (order Carnivora) occupy higher trophic levels in many terrestrial ecosystems, shaping community structures via direct predation and trophic cascades. The interference competition among sympatric carnivores (i.e., aggression and killing) has a major role in the intraguild interactions in which the large-dominant predators typically constrain behaviors and resource use pattern…	Carnivora; Interference competition; Intraguild interaction; Meso-carnivore
343	Zanusso F.; Contiero B.; Normando S.; Gottardo F.; De Benedictis G.M.	Qualitative behavioral assessment of dogs with acute pain	2024	10.1371/journal.pone.0305925	no	human perception of dogs	Free Choice Profiling (FCP) methodology allows observers to qualitatively assess animal behavior using their own vocabulary. This study aims to investigate the ability of 3 different observer groups to recognize pain-related emotions in 20 dogs using FCP methodology, and to compare FCP data with the Glasgow Composite Pain Scale-Short Form (GCPS- SF) scores. The observer groups consisted of 10 dog…		Acute Pain; Animals; Behavior, Animal; Dogs; Emotions; Female; Humans; Male; Pain Measurement; Veterinarians; animal behavior; Article; behavior assessment; correlation coefficient; dog; emotion; female; Glasgow Composite Pain Scale-Short Form; male; muscle tone; nonhuman; pain; pain assessment; pain intensity; personal experience; qualitative analysis; questionnaire; sensitivity and specificity;…
344	Selonen V.; Brommer J.E.; Klangwald C.; Laaksonen T.	Successful invasion: camera trap distance sampling reveals higher density for invasive raccoon dog compared to native mesopredators	2024	10.1007/s10530-024-03323-4	No	Racoon dogs	Monitoring population parameters of invasive species gains importance as these species continue to expand all over the world. Monitoring of invasive mammalian mesopredators is, however, complicated due to their nocturnal and secretive behaviour. In the European Union, the most common invasive mesopredator is the raccoon dog (Nyctereutes procyonoides), which causes concerns for native species, suc…	Chemical camouflage; Population monitoring; Wetland conservation; Wildlife camera	Finland; conservation status; diurnal activity; invasive species; mammal; nest predation; population estimation; sampling; waterfowl
345	Vidal R.; Vidal L.; Lugo J.; Ristol F.; Domènec E.; Casas T.; Veiga A.; Vico C.; Ramos-Quiroga J.A.; Gómez-Barros N.	Dog-Assisted Therapy vs Relaxation for Children and Adolescents with Fetal Alcohol Spectrum Disorder: A Randomized Controlled Study	2024	10.1007/s10803-023-06023-5	No	Humans	The rationale of this study was to evaluate the efficacy of Dog-assisted Therapy (DAT) in children and adolescents with Fetal Alcohol Spectrum Disorder (FASD). We conducted a randomized controlled trial in a cohort of 71 children and adolescents with FASD. Participants were randomly assigned either to DAT group (n = 38) or Relaxation Group (control group) (n = 33). Results revealed that participa…	Animal-assisted therapy; Dog-assisted therapy; FASD; Human-animal interactions; Psychosocial treatments; Relaxation	Adolescent; Animal Assisted Therapy; Animals; Child; Dogs; Female; Fetal Alcohol Spectrum Disorders; Humans; Male; Problem Behavior; Quality of Life; Relaxation Therapy; Social Skills; Treatment Outcome; atomoxetine; atypical antipsychotic agent; guanfacine; metylphenidate; risperidone; unclassified drug; adolescent; animal assisted therapy; Article; child; Child Behavior Checklist; Clinical Glob…
346	McCune S.	An incredible journey from veterinary nursing to human-animal bond researcher	2024	10.1002/vetr.4522	No	Humans	Sandra McCune volunteered at her local animal shelter aged 13 and, fascinated by dog and cat behaviour, she went on to become an RVN and then a leading researcher in the field of human-animal interactions. © 2024 British Veterinary Association.		Animal Technicians; Animals; Career Choice; Cats; Dogs; History, 20th Century; History, 21st Century; Human-Animal Bond; Humans; Research Personnel; United Kingdom; article; female; human-animal bond; human-animal interaction; nonhuman; nursing; veterinary medicine; animal; animal technician; cat; decision making; dog; history; human; personnel; psychology; United Kingdom
347	Nagasawa M.; Tomori S.; Mogi K.; Kikusui T.	Attachment-like behavioral expressions to humans in puppies are related to oxytocin and cortisol: A comparative study of Akitas and Labrador Retrievers	2024	10.1016/j.peptides.2024.171224	Yes		This study investigated the relationship between urinary hormone concentrations and attachment-related behaviors in two dog breeds, the Akitas and Labrador Retrievers, to elucidate the hormonal and behavioral mechanisms underlying domestication and interspecies attachment to humans. By measuring cortisol and oxytocin concentrations, and conducting the Strange Situation Test (SST), we aimed to inv…	Attachment; Breed; Cortisol; Dog; Domestication; Oxytocin	Animals; Behavior, Animal; Dogs; Female; Humans; Hydrocortisone; Male; Oxytocin; hydrocortisone; oxytocin; hydrocortisone; oxytocin; adult; akita dog; animal behavior; animal experiment; Article; breed difference; controlled study; dog breed; domestication; emotional attachment; exploratory behavior; female; genetic background; hormone determination; hormone urine level; human-animal interaction;…
348	Greene B.; Vonk J.	Is companion animal loss cat-astrophic? Responses of domestic cats to the loss of another companion animal	2024	10.1016/j.applanim.2024.106355	No	Cats	The examination of grief in nonhuman animals has historically been limited to anecdotal evidence. Recent investigations suggest that the psychological experience of loss may be widespread within the animal kingdom. Many studies have examined caregiver grief following the death of a companion animal but few have examined how other companion animals respond to these deaths. We sought to examine pre…	Attachment; Behavioral change; Death; Grief	behavioral response; catastrophic event; domestic species; exploration; felid; mortality
349	George P.; Murray K.; Trost S.G.; Boruff B.; Christian H.	Associations between natural blue and green space and preschool children's movement behaviours	2024	10.1002/pan3.10682	No	Humans	Natural outdoor environments provide important settings for children to engage in physical activity. It is unclear if these relationships also exist in preschool aged children. We examined associations between amount and type of neighbourhood vegetation and blue space, proximity to the beach and preschooler's device-measured movement behaviours. Accelerometer data from 1081 preschool children wer…	blue space; device-based measures; early childhood; green space; natural environment; physical activity; sedentary behaviour; wearable sensors
350	Miller S.M.; Behrendorff L.; Allen B.L.; Andrew R.L.; Ballard G.; Ballard J.W.O.; Cairns K.M.; Conroy G.C.; Fleming P.J.S.; Grueber C.E.; Oakey J.; Smith D.A.; Stephens D.; Wade C.; Bishop J.M.	Isolation, small population size, and management influence inbreeding and reduced genetic variation in K’gari dingoes	2024	10.1007/s10592-024-01616-8	No	Dingos	Small island populations are vulnerable to genetic decline via demographic and environmental stochasticity. In the absence of immigration, founder effects, inbreeding and genetic drift are likely to contribute to local extinction risk. Management actions may also have a greater impact on small, closed populations. The demographic and social characteristics of a species can, however, delay the imp…	Canis dingo; Canis familiaris; Genetic diversity; Genetic drift; Inbreeding; Island population; K’gari; Social structure; Wongari	Australia; Fraser Island; Queensland; canid; connectivity; extinction risk; genetic drift; genetic isolation; genetic variation; genotype; inbreeding; isolated population; local extinction; social characteristics; social structure; UNESCO; World Heritage Site
351	Winton T.; Nicodemus M.; Friend M.; Holtcamp K.; Burnett D.D.; Smith T.; Hill C.; Memili E.; Cavinder C.	Welfare of the therapy animal within facilitated youth psychotherapy: A scoping review	2024	10.1016/j.applanim.2024.106357	no	review	As mental health challenges grow in prevalence within the youth population in the United States, professionals within the industry are looking to alternative therapeutic approaches where other therapeutic interventions have failed. This has led to the growth of therapeutic interventions utilizing animals as a complementary approach in psychotherapy addressing the mental health of youth. Neverthel…	Animal assisted intervention; Animal assisted services; Scoping review; Therapy animal; Youth psychotherapy	United States; animal welfare; canid; horse; literature review; mental health; research work
352	Bryson N.; Alexander R.; Asnis-Alibozek A.; Ehlers M.D.	RE104: Synthesis and Activity of a Novel Serotonergic Psychedelic Prodrug of 4-Hydroxy-N,N-diisopropyltryptamine	2024	10.1021/acschemneuro.4c00058	No	Medicine	Results from randomized clinical trials of psilocybin in depressive disorders highlight the therapeutic potential of serotonergic psychedelic compounds in mental health disorders. The synthetic 5-hydroxytryptamine 2A receptor agonist 4-hydroxy-N,N-diisopropyltryptamine (4-OH-DiPT) is structurally similar to psilocin but is reported to have a shorter duration (2-3 h) of psychedelic effects, sugges…	antidepressant; depressive disorders; prodrug; psychedelic; serotonin receptor; tryptamine	Animals; Antidepressive Agents; Hallucinogens; Male; Prodrugs; Rats; Rats, Sprague-Dawley; Tryptamines; 5 [[3 [2 (diisopropylamino)ethyl] 1h indol 4 yl]oxy] 5 oxopentanoic acid hydrogen chloride; 5 [[3 [2 (dimethylamino)ethyl] 1h indol 4 yl]oxy] 5 oxopentanoic hydrogen chloride; antidepressant agent; glutaric acid derivative; ketamine; prodrug; psilocin; psilocybine; psychedelic agent; radioligan…
353	Ortiz-Leal I.; Torres M.V.; Barreiro-Vázquez J.-D.; López-Beceiro A.; Fidalgo L.; Shin T.; Sanchez-Quinteiro P.	The vomeronasal system of the wolf (Canis lupus signatus): The singularities of a wild canid	2024	10.1111/joa.14024	no	domestication without cognition	Wolves, akin to their fellow canids, extensively employ chemical signals for various aspects of communication, including territory maintenance, reproductive synchronisation and social hierarchy signalling. Pheromone-mediated chemical communication operates unconsciously among individuals, serving as an innate sensory modality that regulates both their physiology and behaviour. Despite its crucial…	accessory olfactory bulb; chemical communication; immunohistochemistry; lectins; pheromones; vomeronasal organ; vomeronasal system; wolf	Animals; Dogs; Female; Immunohistochemistry; Male; Olfactory Bulb; Pheromones; Vomeronasal Organ; Wolves; bismuth citrate; calbindin; calretinin; glial fibrillary acidic protein; lectin; pheromone; adult; amygdala; animal experiment; animal model; animal tissue; antibody labeling; Article; astrocyte; brain cortex; cadaver; Canidae; canine tooth; chronic rhinosinusitis; computer assisted tomograph…
354	Rose J.H.; Driver C.J.; Arrol L.; Cardy T.J.A.; Tabanez J.; Tauro A.; Fernandes R.; Schofield I.; Adamantos S.; Granger N.; Harcourt-Brown T.R.	Prospective randomized trial comparing relapse rates in dogs with steroid-responsive meningitis-arteritis treated with a 6-week or 6-month prednisolone protocol	2024	10.1111/jvim.17130	No	Medicine	Background: Traditionally, 6-month courses of prednisolone are used to treat steroid-responsive meningitis-arteritis (SRMA), but this medication is associated with adverse effects that can lead to poor quality of life. Hypothesis/Objectives: Resolution of clinical signs and rate of relapse of SRMA would not be significantly different between a 6-month prednisolone protocol and a 6-week protocol. …	aseptic meningitis; immune-mediated; immunosuppression; neck pain; necrotising vasculitis; PUO; pyrexia of unknown origin	Animals; Arteritis; Dog Diseases; Dogs; Drug Administration Schedule; Female; Male; Meningitis; Prednisolone; Prospective Studies; Recurrence; prednisolone; prednisolone; arteritis; Article; behavior change; cellular parameters; cerebrospinal fluid; computer assisted tomography; controlled study; disease duration; dog; female; follow up; human; incidence; leukocyte count; lymphocyte count; male; …
355	Rivera M.M.; Meyers-Manor J.E.	Beware of Strangers: Dogs’ Empathetic Response to Unknown Humans	2024	10.3390/ani14142130	Yes		Empathy is a complex cognitive ability that has been studied in many social animals, including dogs. Previous studies have found that dogs would rescue their distressed owner more quickly than a calm owner and that dogs respond physiologically and behaviorally to the sound of crying strangers. However, no studies have explored the empathetic and emotional contagion capabilities of dogs towards st…	canine; emotional contagion; empathy; social behavior	adult; aggression; animal experiment; Article; crying; distress syndrome; empathy; fear; female; heart rate variability; human; interrater reliability; male; nonhuman; physiological stress
356	Lakeman N.	Nurse-led neutering consultations: delegation and informed consent	2024	10.1002/inpr.460	no	comments	The age at which the neutering of dogs should be performed is widely debated, with criteria such as the stage of seasons (eg, before or after); breed and adult size; and behavioural aspects all influencing decision making. These criteria need to be taken into consideration alongside the environment in which the animal lives and any other animals around the individual in question; for example, an …		testosterone; aggression; anxiety; Article; castration; decision making; dog; female; human; human-animal bond; informed consent; male; nonhuman; paraveterinary worker; professional delegation; veterinary clinic; veterinary medicine; veterinary surgeon
357	Pongrácz P.; Lugosi C.A.	Cooperative but Dependent–Functional Breed Selection in Dogs Influences Human-Directed Gazing in a Difficult Object-Manipulation Task	2024	10.3390/ani14162348	Yes		It is still largely unknown to what extent domestication, ancestry, or recent functional selection are responsible for the behavioral differences in whether dogs look back to a human when presented with a difficult task. Here, we tested whether this ubiquitous human-related response of companion dogs would appear differently in subjects that were selected for either cooperative or independent wor…	functional breed selection; persistence; unsolvable task; working dogs; ‘looking-back’ response	adult; animal experiment; Article; breed; Difficult Object-Manipulation Task; dog; domestication; experimental test; gaze; motivation; nonhuman; object manipulation; problem solving; reproduction; reward; social media; task performance; warming
358	Liu P.F.; Chen H.Y.	A finite-deformation isotropic non-associative viscoplasticity/damage coupled thermodynamic model for ductile fracture of thick adhesive composite joint	2024	10.1016/j.ijsolstr.2024.112825	No	Engineering	This paper develops a finite-deformation isotropic non-associative viscoplasticity/damage coupled model to predict ductile fracture behaviors of thick adhesive composite joint within the framework of irreversible thermodynamics. First, a damage variable is introduced into the elastic constitutive model, along with the Drucker-Prager's type yielding function and plastic potential function which ta…	Corotated framework for finite deformation; Ductile adhesive composite joint; Implicit finite element analysis (FEA); Isotropic hardening and kinematic hardening; Non-associative plasticity; Viscoplasticity/damage coupled model	Adhesive joints; Adhesives; Ductile fracture; Free energy; Hardening; Hydrostatic pressure; Kinematics; Plasticity; Viscoplasticity; Associative plasticity; Composite joint; Corotated framework for finite deformation; Coupled models; Ductile adhesive composite joint; Ductile adhesives; Finite deformations; Finite element analyse; Implicit finite element analyse; Isotropic hardening and kinematic …
359	Zambra N.; Ungerfeld R.	Factors affecting wild boar (Sus scrofa) distribution in Uruguay	2024	10.1071/WR23125	No	Wild boars	Context. Sus scrofa is a species that easily adapts to diverse environments and climatic zones. In urban and suburban spaces, its presence negatively impacts soil, crops, and animal production, posing health risks for other animals and even humans. Declared a national pest in Uruguay, it is one of the main predators of sheep. A deeper knowledge of its habitat, current distribution, and the enviro…	environment; exotic species; farmers; invasive species; omnivore; pine plantations; sheep predator; survey	Uruguay; adaptation; environmental factor; invasive species; omnivory; pig; pine; plantation; predator-prey interaction; sheep; spatial distribution; survey method; wild population
360	Krämer S.; Hopster J.; Windmüller A.; Eichel R.-A.; Grünebaum M.; Jüstel T.; Winter M.; Neuhaus K.	Teaching an old dog new tricks: Ti-doped ZnFe2O4 as active material in zinc ion batteries - A proof of concept	2024	10.1039/d4ya00134f	No	Engineering	In this work, the suitability of the spinel material ZnFe2O4, which has already been widely investigated in the context of its magnetic and photocatalytic properties, for use as active material for the cathode side in zinc ion batteries is presented. In addition to pure ZnFe2O4, part of the Fe3+ was doped with Ti4+ to achieve stabilization of Zn vacancies in the material and increase ionic conduc…
361	Lehoczki F.; Pérez Fraga P.; Andics A.	Family pigs’ and dogs’ reactions to human emotional vocalizations:a citizen science study	2024	10.1016/j.anbehav.2024.05.011	Yes		Human distress vocalizations elicit an increase in dogs' stress responses. This modulation of behaviour to match one's emotional state to that of another individual is often described as emotional contagion. Whether this phenomenon is promoted by the dogs' selection for cooperation with humans or is rooted more generally in the universal vocal signals of emotion is unclear. To test this, we compa…	dog; emotional contagion; interspecific communication; pig	canid; communication behavior; domestication; pig; stress; vocalization
362	Shen T.; Zhang W.; Lan R.; Wang Z.; Qin J.; Chen J.; Wang J.; Wu Z.; Shen Y.; Lin Q.; Xu Y.; Chen Y.; Wei Y.; Liu Y.; Ning Y.; Deng H.; Cao Z.; Ren X.	Developing preclinical dog models for reconstructive severed spinal cord continuity via spinal cord fusion technique	2024	10.1016/j.ibneur.2024.04.006	No	Veterinary	Background: Spinal cord injury (SCI) is a severe impairment of the central nervous system, leading to motor, sensory, and autonomic dysfunction. The present study investigates the efficacy of the polyethylene glycol (PEG)-mediated spinal cord fusion (SCF) techniques, demonstrating efficacious in various animal models with complete spinal cord transection at the T10 level. This research focuses on…	Polyethylene glycol; Spinal cord fusion; Spinal cord injury; Spinal cord transplantation; Surgical procedure	atropine; cefoperazone; cefoperazone plus sulbactam; ketamine; macrogol; meloxicam; propofol; vecuronium; animal model; anorexia; Article; beagle; body weight loss; diarrhea; diffusion tensor imaging; dog; drug efficacy; electrophysiological procedures; electrophysiology; female; follow up; gastrointestinal symptom; Kolmogorov Smirnov test; Kruskal Wallis test; locomotion; motor evoked potential;…
363	Bramlett K.E.; Witt L.E.; Meyer M.M.; Zellars K.; Dye-Braumuller K.C.; Nolan M.S.	Evidence of Incomplete Feeding Behaviors among South Carolina Tick Populations	2024	10.3390/insects15060385	No	Ticks	Dynamic environmental conditions, such as climate change and host availability, have greatly influenced the expansion of medically relevant tick vectors into new regions throughout the southeastern United States of America. As tick populations migrate into new areas, it has been suggested they can exhibit a phenomenon known as incomplete feeding. With this phenomenon, tick vectors feed on more th…	blood meal; host; human; incomplete feeding; pathogen; tick-borne; ticks; vector-borne	South Carolina; United States; climate change; disease incidence; disease vector; pathogen; tick
364	Nautiyal H.; Mathur V.; Gajare K.H.; Teichroeb J.; Sarkar D.; Diogo R.	Predatory Dogs as Drivers of Social Behavior Changes in the Central Himalayan Langur (Semnopithecus schistaceus) in Agro-Forest Landscapes	2024	10.3390/biology13060410	No		Globally, habitat fragmentation has increased the proximity between wildlife, humans, and emerging predators such as free-ranging dogs. In these fragmented landscapes, encounters between primates and dogs are escalating, with primates often falling victim to dog attacks while navigating patchy landscapes and fragmented forests. We aim to investigate how these primates deal with the simultaneous t…	human-induced rapid environmental change; human–wildlife interactions; landscape of fear; predator–prey systems; resource availability
365	Mason M.J.; Lewis M.A.	Structure and scaling of the middle ear in domestic dog breeds	2024	10.1111/joa.14049	no	Anatomical	Although domestic dogs vary considerably in both body size and skull morphology, behavioural audiograms have previously been found to be similar in breeds as distinct as a Chihuahua and a St Bernard. In this study, we created micro-CT reconstructions of the middle ears and bony labyrinths from the skulls of 17 dog breeds, including both Chihuahua and St Bernard, plus a mongrel and a wolf. From th…	allometry; dog; hearing; middle ear; ossicles	Animals; Body Size; Dogs; Ear, Inner; Ear, Middle; Skull; X-Ray Microtomography; contrast medium; ct pro 3d xt 3 1 9; xt 3 1 9; allometry; animal structures; animal tissue; Article; audiography; auditory canal; dog breed; domestic animal; eardrum; female; image reconstruction; incus; inner ear; micro-computed tomography; middle ear; mitral valve disease; nonhuman; skull; stapes; tensor tympani mu…
366	Selonen V.; Toivonen P.; Tuomikoski E.	Invasion in cold: weather effects on winter activity of an alien mesopredator at its northern range	2024	10.1007/s10344-024-01824-0	No	Racoon dogs	Whether an invasive species thrives in cold ecosystems depends on its response to winter weather. A potential threat to these ecosystems in Europe is the invasive raccoon dog (Nyctereutes procyonoides). The survival of this mesopredator is supported in cold weather, because it can periodically use winter sleep, but its winter activity levels compared to native mesopredators remain unclear. We inv…	Climate change; Conservation; Invasive species; Mesopredators; Winter sleep
367	Mshelbwala P.P.; Wangdi K.; Bunting-Graden J.A.; Bamayange S.; Adamu A.M.; Gupta S.D.; Suluku R.; Adamu C.S.; Weese J.S.; Rupprecht C.E.; Clark N.J.	Insights into canine rabies vaccination Disparities in Sierra Leone: A cross-sectional household study	2024	10.1371/journal.pntd.0012332	No	Veterinary	Annually, Sierra Leone records an estimated 301 human fatalities due to rabies. Canine vaccination is crucial for rabies prevention and control efforts. However, considerable variability exists in vaccination rates. Reasons for this variation remain unclear. We conducted a cross-sectional study across 2,558 dog-owning households (HHs) to provide insights into factors influencing canine vaccinatio…		Animals; Cross-Sectional Studies; Dog Diseases; Dogs; Family Characteristics; Female; Humans; Male; Ownership; Rabies; Rabies Vaccines; Sierra Leone; Vaccination; rabies vaccine; rabies vaccine; adolescent; adult; allopathy; Article; awareness; Bayesian network; Canis; child; cluster analysis; community assessment; conceptual framework; controlled study; correlation analysis; cross-sectional stud…
368	He M.; Tu J.; Li Y.; Fang J.; Zeng X.	Tourist preference for tourism product brand biographies	2024	10.1016/j.annals.2024.103773	No	Tourism	Tourism product brand biographies are crucial for establishing meaningful emotional connections between tourists and destinations through tourism products. Using three experiments conducted in China, including one field experiment and two laboratory experiments, this study aims to investigate the impact of brand biographies of tourism products on tourist preference and uncover the underlying mech…	Brand biographies; China; Empathy; Identification; Tourism product; Tourist preference	China; preference behavior; tourism; tourist behavior; tourist destination
369	Bojarska K.; Gerber N.; Herzog S.; Isselstein J.; Meiβner M.; Riesch F.; Signer J.; van Beeck Calkoen S.; Zetsche M.; Balkenhol N.	Red deer responses to drive hunts are related to habitat and landscape characteristics	2024	10.1002/jwmg.22583	No		Hunting triggers behavioral responses in wildlife that may have important consequences for conservation and wildlife management. We studied movement and habitat selection in 51 global positioning system-collared red deer (Cervus elaphus) in response to 63 large-scale (x̄ = 18.8 km2) drive hunts conducted in 2015-2022 on a military training area in southern Germany. The drive hunts were characteri…	behavioral responses; Cervus elaphus; Germany; habitat selection; hunting; movement patterns	Germany; behavioral response; competitive displacement; deer; GPS; habitat selection; home range; hunting; nature conservation; probability
370	Santarém V.A.; Kmetiuk L.B.; Ferreira I.B.; Lescano S.A.Z.; de Souza Filho R.T.; da Cunha G.R.; Morikawa V.M.; Dangoudoubiyam S.; Pires dos Santos A.; Biondo A.W.	Seropositivity for Toxocara spp. in Individuals with Animal Hoarding Disorder in Southern Brazil: An Alarm for Public Health	2024	10.1007/s11686-024-00838-7	No	Humans	Purpose: Animal hoarding has been associated with unhealthy human, animal and environmental conditions that predispose such individuals to serious life-threatening risks such as arson, malnutrition, cruelty and zoonosis. The study aimed to evaluate the presence of anti-Toxocara spp. antibodies among individuals with animal hoarding disorder in Curitiba, Brazil. Methods: 65 residences with registe…	Hoarder; Toxocariasis; Vulnerability; Zoonosis	Adolescent; Adult; Animals; Antibodies, Helminth; Brazil; Cat Diseases; Cats; Dog Diseases; Dogs; Female; Hoarding Disorder; Humans; Male; Middle Aged; Public Health; Seroepidemiologic Studies; Surveys and Questionnaires; Toxocara; Toxocariasis; Young Adult; helminth antibody; adolescent; adult; animal; blood; Brazil; cat; cat disease; dog; dog disease; epidemiology; female; hoarding disorder; hu…
371	Ake K.; Hashimoto M.; Kutsukake N.	Odour discrimination in African painted dogs	2024	10.1016/j.anbehav.2024.05.003	No	African painted dogs	Odour serves as a long-lasting cue or signal that animals with developed olfactory systems rely on heavily for communication. The ability to discriminate a particular odour modulates the social behaviours of a receiver. Animals investigate odours from unfamiliar conspecifics more than they do those from familiar ones, either as a means of choosing a mate or to avoid competition. The African paint…	Lycaon pictus; odour communication; odour discrimination; olfaction	canid; communication; conspecific; experimental study; odor; olfaction; research work
372	O'Hara N.	Dog bites are increasing in frequency and severity – a sustained effect following the COVID-19 pandemic	2024	10.1016/j.bjps.2024.05.049	No	Medicine	The COVID-19 pandemic and subsequent lockdown measures have changed various aspects of society, including patterns of human-animal interactions. This audit investigates the incidence and severity of dog bites admitted under the plastic surgery department at a major trauma centre before and after COVID-19 lockdowns. We assessed trends in dog bite cases over the course of one year (2018) prior to t…	Animal bites; COVID-19; Dog bite; Lockdown	Adolescent; Adult; Aged; Animals; Bites and Stings; COVID-19; Dogs; Female; Humans; Incidence; Length of Stay; Male; Middle Aged; Plastic Surgery Procedures; SARS-CoV-2; Trauma Centers; United Kingdom; Young Adult; adolescent; adult; aged; Article; blood vessel injury; bone injury; classification; clinical audit; cohort analysis; coronavirus disease 2019; disease severity; dog bite; emergency hea…
373	Shi Z.; Liang M.; Su Q.; Kanstad T.; Ferrara L.	Tensile behavior of rebar-reinforced coarse aggregate ultra-high performance concrete (R-CA-UHPC) members: Experiments and restrained shrinkage creep effect	2024	10.1016/j.cemconcomp.2024.105574	No	Engineering	Rebar-reinforced coarse aggregate ultra-high-performance concrete (R-CA-UHPC) has been used in the construction of new structures and strengthening of deteriorated aged infrastructures, and it inevitably sustains tension. To study the tensile behavior of R-CA-UHPC members, axial tensile tests for dog-bone-shaped specimens were designed and conducted. The investigated variables included reinforcem…	Axial tensile response; CA-UHPC members; First cracking strength; Restrained shrinkage; Tensile creep	Concrete aggregates; Cracks; Creep; Differential equations; Ductile fracture; High performance concrete; Reinforcement; Shrinkage; Strain; Tensile strength; Axial tensile response; CA-UHPC member; Coarse aggregates; Concrete members; Cracking strength; First cracking strength; First crackings; Restrained shrinkage; Tensile creep; Tensile response; Tensile testing
374	Hansen K.W.; Jordan N.R.; Claase M.J.; Suraci J.P.; McNutt J.W.; Dhruv A.; Wilmers C.C.	Experimental modification of African wild dog movement and behavior using translocated conspecific scent	2024	10.1016/j.biocon.2024.110645	No	African wild dogs	Human-wildlife conflict poses a significant risk to wide-ranging carnivore populations worldwide. Management techniques that promote localized, spatial separation and reduce conflict between humans and wildlife are key to carnivore conservation. However, there is a lack of experimentally-verified deterrent methods for maintaining spatial separation between humans and wildlife. Manipulating animal…	Animal behavior; Carnivore territoriality; Field experiment; Lycaon pictus; Movement ecology; Non-lethal deterrence; Scent marking; Wildlife management	Botswana; Ngamiland; Okavango Delta; canid; carnivore; conservation management; conspecific; experimental study; movement; scent marking; space use; territoriality; wild population; wildlife management
375	Lounis M.; Zarif M.; Zeroug Z.; Brahimi S.S.F.; Meddour Z.	Rabies in the Endemic Region of Algeria: Knowledge, Attitude and Practice (KAP) Survey among University Students	2024	10.3390/ani14152193	No	Humans	(1) Background: Rabies is a neglected zoonosis considered to be one of the most significant health threats in the world, responsible of thousands of deaths globally. Algeria is one of the main countries of concern, with more than 15 deaths and more than 100,000 bites by rabid-suspected animals being reported annually. This study was conducted to evaluate the level of knowledge, attitudes and prac…	Algeria; attitude; KAP; knowledge; practice; rabies; students	adult; Algeria; Article; attitude; cross-sectional study; disease transmission; female; health education; human; knowledge; logistic regression analysis; major clinical study; male; medical student; questionnaire; rabies; risk factor; smoking; social media; university student; vaccination
376	Wang Z.; Li M.; Yang H.; Shao S.; Li J.; Deng M.; Kang K.; Fang Y.; Wang H.; Zhao J.	Enhancement-Mode Carbon Nanotube Optoelectronic Synaptic Transistors with Large and Controllable Threshold Voltage Modulation Window for Broadband Flexible Vision Systems	2024	10.1021/acsnano.4c00166	No	Engineering	The development of large-scale integration of optoelectronic neuromorphic devices with ultralow power consumption and broadband responses is essential for high-performance bionics vision systems. In this work, we developed a strategy to construct large-scale (40 × 30) enhancement-mode carbon nanotube optoelectronic synaptic transistors with ultralow power consumption (33.9 aJ per pulse) and broad…	Ag<sub>2</sub>S quantum dots; broadband bionics vision systems; carbon nanotube; enhancement-mode; light adaptation; optoelectronic synaptic transistors; yttrium gate	Electrodes; Ionic liquids; Nanocrystals; Refractory metal compounds; Semiconductor quantum dots; Silver compounds; Thin film transistors; Work function; carbon nanotube; ionic liquid; povidone; quantum dot; yttrium; Ag2S quantum dot; Bionic vision systems; Broadband bionic vision system; Enhancement-mode; Light adaptation; Nanotube optoelectronics; Optoelectronic synaptic transistor; Ultra-low po…
377	Csibra B.; Reicher V.; Csepregi M.; Kristóf K.; Gácsi M.	Towards an Objective Measurement Tool for ADHD-like Traits in Family Dogs: A Comprehensive Test Battery	2024	10.3390/ani14131841	Yes		Family dogs exhibit neuropsychological deficits similar to attention-deficit/hyperactivity disorder (ADHD) symptoms in humans. Questionnaire methods have mostly been used to assess ADHD-like behaviours in dogs. In addition to our validated questionnaire (Dog ADHD and Functionality Rating Scale–DAFRS; 2024), we developed a simple behavioural test battery covering the ADHD symptom domains (i.e., in…	ADHD; animal model; behavioural test; domestic dog; hyperactivity; impulsivity; inattention; questionnaire	Adult ADHD Self-Report Scale; animal experiment; animal model; Article; attention deficit hyperactivity disorder; attention test; biological trait; castrated female; castrated male; comprehension; comprehensive test battery; correlation analysis; dog; experimental behavioral test; exploratory behavior; female; human; human-animal bond; hyperactivity; impulsiveness; leash test; male; nonhuman; out…
378	Nilsson J.; Norrthon S.	Opening interspecies encounters – Greetings between humans and nonhuman animals	2024	10.1016/j.pragma.2024.05.007	Yes		This paper investigates how interspecies greeting routines between humans and horses/dogs are organized. The aim is to understand how humans and animals jointly organize ‘becoming socially co-present’ (Pillet-Shore, 2008). The data comprises 12 h of video recordings with 30 humans, 40 horses and 7 dogs participating in every-day activities such as walks, dinner parties and grooming sessions. Mult…	Greeting behaviour; Human–dog/horse interaction; Inclusive linguistics; Interspecies communication; Multimodality
379	Shao X.; Zhang X.; Jeong E.; Li J.; Shin H.	Furry friends welcome! Investigating dog-owners’ perceived value of dining out with their pets	2024	10.1016/j.ijhm.2024.103820	No	Humans	The number of dog owners increased due to the impacts of the COVID-19 pandemic. In the foodservice industry, a noticeable gap exists related to the perceived value that consumers derive from visiting pet-friendly restaurants with their dogs. Therefore, this study aims to fill this gap using a scale development approach. Additionally, it seeks to identify the factors influencing consumers’ perceiv…	Perceived value; Pet-friendly food service; Social cognitive theory; Social norms, willingness to pay premium prices
380	Mohanty S.; Batabyal S.; Ayyagari A.; Sharif N.A.	Safety of intravitreally delivered AAV2 vector-mediated multi-characteristic opsin genetic construct in wild type beagle dogs	2024	10.1002/jgm.3720	No	Medicine	Background: A novel adeno-associated virus 2 (AAV2)-carried multi-characteristic opsin (MCO) (MCO-010) is undergoing several clinical trials as a novel therapeutic modality for the treatment of degenerative retinal diseases including retinitis pigmentosa and Stargardt disease. The present study aimed to determine the ocular and systemic safety of MCO-010 and the AAV2 vehicle in adult Beagle dogs …	adeno-associated virus; gene therapy; intravitreal injection; MCO-010; multi-characteristic opsin viral vector	alanine aminotransferase; albumin; alkaline phosphatase; aspartate aminotransferase; bilirubin; calcium; creatinine; globulin; glucose; phosphorus; protein; red fluorescent protein; sonpiretigene isteparvovec; urea; activated partial thromboplastin time; Adeno associated virus 2; adult; alanine aminotransferase blood level; albumin blood level; alkaline phosphatase blood level; animal experiment;…
381	Young L.I.; Skinner K.; Tyne J.; Edwards G.	Increasing the target specificity of the canid-pest ejector for red fox (Vulpes vulpes) control by using a collar to exclude larger canids	2024	10.1071/WR23147	no	Canis spp.	Context: Canid-pest ejectors (CPEs) offer a compromise between broadscale free-baiting programs that can have non-target impacts and more target-specific methods such as trapping and shooting, which are inefficient across larger scales. CPEs target wild canids, such as red foxes (Vulpes vulpes) and wild dogs (Canis spp.). However, there are situations where red fox control is required, but the ri…	baiting; camera-trap; canid-pest ejector; canids; introduced species; pest management; predator control; red fox	Australia; behavioral response; canid; introduced species; pest control; predator control; trap (equipment)
382	Griffin K.E.; John E.; Pike T.; Mills D.S.	Who's testing and who's being tested: A cautionary tale of citizen science within applied animal behaviour science	2024	10.1016/j.applanim.2024.106316	yes		Citizen science has become a popular means to collect data in many research fields, including animal behaviour science. Using this approach has numerous potential benefits (e.g. larger sample sizes, decreased strain on resources, increasing the public's engagement in science), but there are also issues and assumptions relating to data quality that should be considered. The aim of this study was t…	Canine science; Citizen science, Dog behaviour	behavioral response; canid; data quality; research work; sampling
383	Romagnoli S.; Krekeler N.; de Cramer K.; Kutzler M.; McCarthy R.; Schaefer-Somi S.	WSAVA guidelines for the control of reproduction in dogs and cats	2024	10.1111/jsap.13724	No	Veterinary	[No abstract available]		Animals; Cats; Dogs; Female; Male; Reproduction; Veterinary Medicine; ablation therapy; anesthesia induction; animal lameness; animal welfare; Article; cadaver; cat; cauterization; disease transmission; dog; emotional stress; endometriosis; endometrium hyperplasia; endoscopic surgery; foreign body; gene therapy; gonadectomy; gonorrhea; hemostasis; hypercapnia; hypoglycemia; hysterectomy; infertil…
384	Leonardi R.J.; Vick S.-J.; Buchanan-Smith H.M.	Participation in a Prison-Based Training Programme Is Beneficial for Rescue Dogs	2024	10.3390/ani14111530	yes		Dogs are often relinquished because of behavioural issues which may be exacerbated in rehoming centres. Prison-based dog training programmes (DTPs) may enhance outcomes for rescue dogs by providing socialisation and training opportunities to improve behaviour, welfare and likelihood of rehoming. We assessed whether dogs benefitted from participation, 1–3 times per week, in a prison-based DTP in w…	animal-assisted intervention; behaviour; dogs; positive reinforcement training; prison; welfare	article; correctional facility; custodial care; dog; male; nonhuman; offender; participation; positive reinforcement; rescue dog; social welfare; training; videorecording
385	Bennitt E.; Bartlam-Brooks H.L.A.; Hubel T.Y.; Jordan N.R.; McNutt J.W.; Wilson A.M.	Proactive cursorial and ambush predation risk avoidance in four African herbivore species	2024	10.1002/ece3.11529	No	African wild dogs	Most herbivores must balance demands to meet nutritional requirements, maintain stable thermoregulation and avoid predation. Species-specific predator and prey characteristics determine the ability of prey to avoid predation and the ability of predators to maximize hunting success. Using GPS collar data from African wild dogs, lions, impala, tsessebes, wildebeest and zebra in the Okavango Delta, …	antelope; carnivore; predator–prey; risk avoidance; ungulate
386	Junttila S.; Valros A.; Mäki K.; Tiira K.	Do cognitive traits associate with everyday behaviour in the domestic dog, Canis familiaris?	2024	10.1016/j.anbehav.2024.04.012	Yes		Even though a large amount of research has focused on testing cognitive traits of dogs, we still know almost nothing about whether these traits associate with dogs' daily behaviour outside the test situation. For these tests to have applied value it would be beneficial that they reflect dogs' behaviour in a broader sense rather than simply during the test situation. Our aim was to deepen our unde…	animal cognition; animal personality; canine behaviour; canine cognition; Canisfamiliaris; cognitive testing; dog behaviour; dog cognition; dog personality	behavioral response; canid; cognition; domestic species; learning; research work; testing method
387	Meriño-Olivella S.; del Pilar Sánchez-Bonilla M.; Escobar L.E.; Correa-Valencia N.M.	Human cat borne rabies as the new epidemiology of the disease in the Andes mountains	2024	10.1111/zph.13141	No	Medicine	Background: Rabies virus (RABV) is the etiologic agent of rabies, a fatal brain disease in mammals. Rabies circulation has historically involved the dog has the main source of human rabies worldwide. Nevertheless, in Colombia, cats (Felis catus) have become a relevant species in the epidemiology of rabies. Aims: To characterize rabies cases in humans in Colombia in the last three decades in the c…	bat; cat; Colombia; epidemiology; rabies; RABV	Adolescent; Adult; Animals; Bites and Stings; Cat Diseases; Cats; Child; Child, Preschool; Colombia; Female; Humans; Incidence; Longitudinal Studies; Male; Middle Aged; Rabies; Rabies virus; Retrospective Studies; Young Adult; Zoonoses; analgesic agent; azithromycin; cefalexin; dicloxacillin; paracetamol; adult; aggression; Andes; animal experiment; Article; behavior change; bite; brain death; ca…
388	Kis A.; Vanderer E.; Topál J.	Humans' mask wearing has limited effect on family dogs' behaviour in standard test situations	2024	10.1016/j.applanim.2024.106354	Yes		COVID-19 changed our lives in many aspects. Among the most spectacular changes was probably the mandatory wearing of masks, which was proven to negatively influence human social interactions and communication. The various COVID protocols, however, not only affected humans but also had a huge impact on companion animals, such as dogs, living in human society. For example, it is particularly alarmi…	Cognition; COVID; Dog-human interaction; Social behaviour	canid; cognition; COVID-19; human behavior; nature-society relations; performance assessment; social behavior; testing method
389	Kasprzak K.; Bornemark J.	Umwelt and Melody: The Inter-Species Dynamics of Search and Rescue Dog Teams	2024	10.1007/s12304-024-09581-y	yes		This text explores Search and Rescue (SAR) dog work, examining the interplay of Umwelt, semiosis, and behavior in both dogs and humans. Drawing on Uexküll’s notion of Umwelt, the discussion unfolds across two semiotic levels: endosemiosis, involving the constitution of species-specific Umwelten through non-mimetic processes, and exosemiosis, reflecting semiotic interactions within the established…	Biosemiotics; Jakob von Uexküll; Maurice Merleau-Ponty; SAR-dog work; Theory of practical knowledge; Umwelt
390	Loconsole M.; Muraro M.; Normando S.; Regolin L.	Bad dog, smart dog: Spontaneous discrimination of quantities in shelter dogs	2024	10.1016/j.applanim.2024.106282	Yes		Dogs’ co-domestication led to a series of modifications in their behaviour and cognition. Yet, how recent evolutionary history also interacts with developmental and experiential factors is often neglected. Here we tested shelter dogs in a two-alternatives free-choice task between different food quantities. Shelter dogs represent a heterogeneous population with high inter-individual variability, a…	Animal cognition; Food quantities; Quantity discrimination; Shelter dogs; Spontaneous choice	adoption behavior; canid; cognition; domestication; individual variation; performance assessment
391	Ruiz-Polo A.A.; Santillan-Valdivia R.E.; Saavedra-Rios C.Y.; Nuñez-Rodriguez C.M.; Niño-Mendoza L.E.	Aedes aegypti FEEDING BEHAVIOR DURING DENGUE OUTBREAKS IN TWO RURAL AREAS OF PERU DURING THE YAKU CYCLONE AND EL NIÑO PHENOMENON OF 2023; [Comportamiento alimentario de Aedes aegypti en brotes de dengue de dos zonas rurales del Perú durante el ciclón Yaku y El Niño Global del 2023]	2024	10.17843/rpmesp.2024.413.13930	No	Different language	Objective. To determine the feeding behavior of Aedes aegypti in dengue outbreaks in two rural areas of Peru during the Yaku cyclone and El Niño phenomenon of 2023. Material and methods. Eight blood samples (8 pools) were obtained from the abdomen of 80 Aedes aegypti specimens captured in the rural districts of Querecotillo and Marcavelica during the Yaku cyclone and El Niño dengue outbreaks. DNA…	Aedes aegypti; DNA (source: MeSH NLM); Polymerase Chain Reaction; Polymorphism, Restriction Fragment Length	Aedes; Animals; Cyclonic Storms; Dengue; Disease Outbreaks; El Nino-Southern Oscillation; Feeding Behavior; Humans; Peru; Rural Health; Rural Population; cytochrome b; Hae III enzyme; Mwo I enzyme; restriction endonuclease; unclassified drug; Aedes aegypti; agar gel electrophoresis; amplicon; Article; blood sampling; CytB gene; dengue; descriptive research; DNA extraction; dog; El Nino; feeding b…
392	Kolkmeyer C.A.; Zambrano Cardona A.M.; Gansloßer U.	Personality Unleashed: Surveying Correlation of Neuter Status and Social Behaviour in Mixed-Breed Male Dogs across Weight Classes	2024	10.3390/ani14162445	Yes		This study investigates the behavioural differences between neutered and intact dogs. A total of 230 questionnaires of neutered (n = 115) and intact (n = 115) mixed-breed male dogs were collected. Small, medium, large, and giant dogs were analysed to investigate a possible influence of body size. The results showed neuters were significantly more stressed than intacts (multinomial logistic regres…	behaviour; castration; mixed-breed dogs; neutering; personality; questionnaire; weight classes	aggression; aggressiveness; anxiety; Article; behavior; body size; body weight; BUDAPEST Questionnaire; castration; controlled study; emotional stability; extraversion; hyperactivity; male; mongrel dog; nervousness; nonhuman; personality; personality assessment; physiological stress; separation anxiety; social behavior; social interaction; structured questionnaire; training; walking
393	Feldmeier D.E.; Schmitz O.J.; Carter N.H.; Masunga G.S.; Orrick K.D.	Predictions & perceptions: A social-ecological analysis of human-carnivore conflict in Botswana	2024	10.1016/j.biocon.2024.110615	No	African wild dogs	Human-carnivore conflict in agrarian landscapes poses a significant threat to both large carnivore populations and human livelihoods. Conservation strategies aimed at mitigating conflict often rely primarily on ecological, landscape-scale factors. However, assessing the influence of microhabitat, as well as local variation in human perceptions, can offer valuable insights into the spatial pattern…	Carnivore conservation; Human-carnivore conflict; Participatory mapping; Predation risk modeling; Social-ecological systems	Botswana; carnivore; hunting; livestock; nature-society relations; predation risk; risk perception; vegetation cover
394	Kateřina K.; Kristýna M.; Radka P.; Aneta M.; Štěpán Z.; Ivona S.	Evaluation of cortisol levels and behavior in dogs during animal-assisted interventions in clinical practice	2024	10.1016/j.applanim.2024.106321	Yes		Animal-assisted intervention (AAI) is designed to improve the physical or psychological condition of clients through targeted work that involves animals. For the long-term high-quality implementation of AAI, the maximum welfare of the participating animals must be ensured. The most frequently involved type of animal is the dog and therefore the aim of this study was the assessment of the cortisol…	Animal-assisted interventions; Cortisol; Dog; Ethogram; Welfare	animal welfare; experimental study; psychology; questionnaire survey; saliva; sampling; statistical analysis
395	Jayasundara V.K.; Khatibi A.; Tham J.	Application of Structural Equation Modeling (SEM) for Free-Roaming Dog Population Management	2024	10.17582/journal.aavs/2024/12.7.1230.1238	No	Humans	Dogs are a ubiquitous species, and their ecology is closely linked with human activities. Catch-neuter-vaccinate-release is the intervention employed to manage the free-roaming or stray dog population in the Sri Lankan context after imposing a “no kill” policy in 2006. However, sustainable and effective management is still not visible in urban areas and rural areas of the country as well. Therefo…	Abandonment; Free-roaming dogs; Responsible dog ownership; Veterinary services
396	Kadkhodaei M.; Pawlikowski M.; Drobnicki R.; Domański J.	An experimental and theoretical investigation on the hyper-viscoelasticity of polyamide 12 produced by selective laser sintering	2024	10.1371/journal.pone.0304823	No	Engineering	Polyamide 12 (PA12) is vastly utilized in many additive manufacturing methods, such as Selective Laser Sintering (SLS), and a better understanding of its mechanical behaviors promotes available knowledge on the behaviors of 3D-printed parts made from this polymer. In this paper, SLS-produced standard tensile specimens are studied under monotonic and cyclic tension tests, as well as stress relaxat…		Caprolactam; Elasticity; Finite Element Analysis; Lasers; Materials Testing; Models, Theoretical; Nylons; Polymers; Printing, Three-Dimensional; Stress, Mechanical; Tensile Strength; Viscosity; polyamide; polyamide 12; unclassified drug; caprolactam; nylon; nylon 12; polymer; animal experiment; Article; biomechanics; computer aided design; dog; elasticity; experimental study; finite element analy…
397	Wojewodzic D.; Sell-Kubiak E.	Effect of dogs characteristics on aggressive behaviour towards humans and other animals in English Cocker Spaniels	2024	10.1016/j.applanim.2024.106293	no	questionnaire studying behaviour problems	Aggression is a rising issue in many dog breeds and is an obstacle in proper dog-human interactions. However, the aggressive behaviour can also disturb the welfare of the dog. Aggression is particularly common in English Cocker Spaniels. Thus, the aim of this study was to examine factor associated with aggression of English Cocker Spaniels using an owner-completed survey. Information on aggressiv…	Adoption; Age; Behavioural disorders; Pedigree; Sex; Shelter	Poland [Central Europe]; adoption behavior; aggression; animal welfare; behavioral response; shelter; survey method
398	Eling L.; Kefs S.; Keshmiri S.; Balosso J.; Calvet S.; Chamel G.; Drevon-Gaud R.; Flandin I.; Gaudin M.; Giraud L.; Laissue J.A.; Pellicioli P.; Verry C.; Adam J.-F.; Serduc R.	Neuro-Oncologic Veterinary Trial for the Clinical Transfer of Microbeam Radiation Therapy: Acute to Subacute Radiotolerance after Brain Tumor Irradiation in Pet Dogs	2024	10.3390/cancers16152701	No	Medicine	Synchrotron Microbeam Radiation Therapy (MRT) has repeatedly proven its superiority compared with conventional radiotherapy for glioma control in preclinical research. The clinical transfer phase of MRT has recently gained momentum; seven dogs with suspected glioma were treated under clinical conditions to determine the feasibility and safety of MRT. We administered a single fraction of 3D-confor…	acute to subacute radiation effects; clinical transfer phase; dog brain tumor; Synchrotron Microbeam Radiation Therapy	corticosteroid; gadolinium; ketamine; levetiracetam; phenobarbital; prednisolone; prednisone; xylazine; animal experiment; Article; ataxia; behavior change; bleeding; blood biochemistry; blood cell count; body mass; brain size; brain tissue; brain tumor; cancer radiotherapy; central nervous system disease; computer assisted tomography; controlled study; conventional radiotherapy; death; dog; dosi…
399	Hecker G.; Martineau K.; Scheskie M.; Hammerslough R.; Feuerbacher E.N.	Effects of single- or pair-housing on the welfare of shelter dogs: Behavioral and physiological indicators	2024	10.1371/journal.pone.0301137	Yes		Dogs are often housed alone in shelter settings to reduce injury and disease spread. However, social isolation can be a stressor for dogs. Prior studies have suggested that cohousing can produce behavioral and physiological benefits. These studies have typically focused on laboratory dogs or shelter dogs that have been kenneled for several months. Thus, those results might not necessarily general…		Animal Welfare; Animals; Behavior, Animal; Creatinine; Dogs; Female; Housing, Animal; Hydrocortisone; Male; creatinine; hydrocortisone; hydrocortisone; adoption; aggression; animal housing; animal welfare; Article; behavior; body position; dog; enzyme linked immunosorbent assay; excitation; exploratory behavior; fear; grooming; length of stay; licking; locomotion; nonhuman; physiology; radioimmun…
400	Strichea A.-H.; Hreniuc Ș.L.; Solcan G.	Non-Invasive Paraclinical Diagnosis of Hepatocutaneous Syndrome in a Dog	2024	10.3390/life14070853	No	Veterinary	A 14-year-old, female spayed Bichon Maltese with no other known previous pathologies was presented for dermatological examination after being referred from a private clinic with the suspicion of generalized, treatment-resistant demodicosis. Upon presentation and clinical examination, multiple deep skin scrapings were performed, returning negative parasitological results. Complete blood count and …	hepatocutaneous syndrome; necrolytic migratory erythema; superficial necrolytic dermatitis
401	Bálint A.; Reicher V.; Csibra B.; Gácsi M.	Noninvasive EEG measurement of sleep in the family cat and comparison with the dog	2024	10.1093/jmammal/gyad122	No	Cats	We have successfully measured the sleep electroencephalogram (EEG) of 12 family cats during an afternoon nap using a completely noninvasive methodology originally developed and validated for family dogs. Extracting both macrostructural and spectral sleep variables from the acquired data, we: (1) provided a descriptive analysis of sleep structure in cats and the power spectral density (PSD) distri…	cat; dog; noninvasive; sleep EEG; sleep macrostructure; spectral power density	canid; comparative study; felid; measurement method; movement; sleep
402	Briceño-Loaiza C.; Fernández-Sanhueza B.; Benavides-Silva C.; Jimenez J.Y.; Rubio A.V.; Ábalos P.; Alegría-Morán R.A.	Spatial clusters, temporal behavior, and risk factors analysis of rabies in livestock in Ecuador	2024	10.1016/j.prevetmed.2024.106188	No	Veterinary	Rabies, a globally distributed and highly lethal zoonotic neglected tropical disease, has a significant impact in South America. In Ecuador, animal rabies cases are primarily linked to livestock, and hematophagous bats play a crucial role in disease transmission. This study aims to identify temporal trends, spatial patterns, and risk factors for animal rabies in Ecuador between 2014 and 2019. Epi…	Animal rabies; Ecuador; Spatial clusters; Temporal trends; Zoonotic disease surveillance	Animals; Cattle; Cattle Diseases; Chiroptera; Ecuador; Humans; Livestock; Rabies; Rabies virus; Risk Factors; rain; agricultural worker; Article; bat; biogeographic region; bite; bovine; breeding; buffalo; cat; cattle farming; coastal plain; comparative study; direct fluorescent antibody technique; dog; Ecuador; epidemiological data; goat; high risk population; horse; human; livestock; low risk p…
403	von Rentzell K.A.; Bratiotis C.; Protopopova A.	“It's my calling”, Canadian dog rescuers' motives and experiences for engaging in international dog rescue efforts	2024	10.1371/journal.pone.0300104	No	Humans	The importation of rescue dogs has become an increasingly common occurrence in recent years, often involving industrialized countries as the ultimate destination. However, international dog rescue activities have attracted considerable criticism from the veterinary community and the public due to the associated zoonotic disease and public health risks, as well as the potential poor behaviour of i…		Animals; Canada; Dogs; Female; Humans; Male; Motivation; Rescue Work; animal care; animal welfare; Article; burnout; Canada; Canadian; caregiver burden; cat; dog; dog rescuer; e-mail; education; epistemology; ethnic background; experience; follow up; human; international organization; interview; leadership; nonhuman; occupation; prevalence; questionnaire; rescue personnel; risk assessment; self-r…
[truncated: 4,270 more rows]

## Sheet: Sheet1
Row Labels	Count of Year
1132	1
2019	168
2020	194
2021	182
2022	213
2023	178
2024	197
(blank)
Grand Total	1133

## Sheet: included
ID	Authors	Title	Year	DOI	Relevent	If_No_Why	Abstract	Author_Keywords	Index_Keywords
[truncated: 1,132 more rows]
